# Supplementary material for: N,N′-(Propane-1,3-di­yl)bis­(2-amino­benzamide)
Source: Acta Crystallogr Sect E Struct Rep Online. 2013 Apr 10;69(Pt 5):o673. doi: 10.1107/S160053681300888X (PMC3647868; doi:10.1107/S160053681300888X)
Supplement: Supplementary file 1 [file e-69-0o673-sup1.cif]

##############################################################################
#                                                                            #
# This CIF contains the data in a paper accepted for publication in          #
# Acta Crystallographica Section E. It conforms to the requirements of       #
# Notes for Authors for Acta Crystallographica Section E, and has been       #
# peer reviewed under the auspices of the IUCr Commission on Journals.       #
#                                                                            #
# Full details of the Crystallographic Information File format               #
# are given in the paper "The Crystallographic Information File (CIF):       #
# a New Standard Archive File for Crystallography" by S. R. Hall, F. H.      #
# Allen and I. D. Brown [Acta Cryst. (1991), A47, 655-685].                  #
#                                                                            #
# The current version of the core CIF dictionary is obtainable from          #
# ftp://ftp.iucr.org/pub/cif_core.dic.                                       #
#                                                                            #
# Software is freely available for graphical display of the structure(s)     #
# in this CIF. For information consult the CIF software page                 #
# http://www.iucr.org/resources/cif/software.                                #
#                                                                            #
# This file may be used for bona fide research purposes within the           #
# scientific community so long as proper attribution is given to the journal # 
# article from which it was obtained.                                        #
#                                                                            #
##############################################################################
data_I
_audit_creation_method     'SHELXL97'
_chemical_name_systematic
;
<i>N</i>,<i>N</i>'-(Propane-1,3-diyl)bis(2-aminobenzamide)
;
_chemical_name_common     ?
_chemical_formula_moiety     'C17 H20 N4 O2'
_chemical_formula_sum     'C17 H20 N4 O2'
_chemical_formula_iupac     'C17 H20 N4 O2'
_chemical_formula_weight     312.37
_chemical_melting_point     341
_symmetry_cell_setting     triclinic
_symmetry_space_group_name_H-M     'P -1'
_symmetry_space_group_name_Hall     '-P 1'
loop_
    _symmetry_equiv_pos_as_xyz
    'x, y, z'
    '-x, -y, -z'
_cell_length_a     5.6590(7)
_cell_length_b     9.8279(12)
_cell_length_c     14.6732(18)
_cell_angle_alpha     95.258(2)
_cell_angle_beta     95.263(2)
_cell_angle_gamma     98.888(2)
_cell_volume     798.21(17)
_cell_formula_units_Z     2
_cell_measurement_reflns_used     3048
_cell_measurement_theta_min     1.40
_cell_measurement_theta_max     25.87
_cell_measurement_temperature     298(2)
_exptl_crystal_description     'Block'
_exptl_crystal_colour     'colourless'
_exptl_crystal_size_max     0.32
_exptl_crystal_size_mid     0.22
_exptl_crystal_size_min     0.20
_exptl_crystal_density_diffrn     1.300
_exptl_crystal_density_meas     ?
_exptl_crystal_density_method     'not measured'
_exptl_crystal_F_000     332
_exptl_absorpt_coefficient_mu     0.088
_exptl_absorpt_correction_type     multi-scan
_exptl_absorpt_process_details     '(<i>SADABS</i>; Bruker, 2001)'
_exptl_absorpt_correction_T_min     0.9724
_exptl_absorpt_correction_T_max     0.9826
_exptl_special_details     ?
_diffrn_ambient_temperature     298(2)
_diffrn_radiation_type     'MoK\a'
_diffrn_radiation_wavelength     0.71073
_diffrn_radiation_source     'fine-focus sealed tube'
_diffrn_radiation_monochromator     'graphite'
_diffrn_measurement_device_type     'Bruker APEXII CCD'
_diffrn_measurement_method     '\f and \w scans'
_diffrn_detector_area_resol_mean     ?
_diffrn_reflns_number     6168
_diffrn_reflns_av_R_equivalents     0.0258
_diffrn_reflns_av_sigmaI/netI     0.0339
_diffrn_reflns_theta_min     1.40
_diffrn_reflns_theta_max     25.87
_diffrn_reflns_theta_full     25.87
_diffrn_measured_fraction_theta_max     0.992
_diffrn_measured_fraction_theta_full     0.992
_diffrn_reflns_limit_h_min     -6
_diffrn_reflns_limit_h_max     6
_diffrn_reflns_limit_k_min     -11
_diffrn_reflns_limit_k_max     11
_diffrn_reflns_limit_l_min     -17
_diffrn_reflns_limit_l_max     17
_diffrn_standards_number     ?
_diffrn_standards_interval_count     ?
_diffrn_standards_interval_time     ?
_diffrn_standards_decay_%     ?
_refine_special_details
;
 Refinement of <i>F</i>^2^ against ALL reflections. The weighted
 <i>R</i>--factor <i>wR</i> and goodness of fit <i>S</i> are based on
 <i>F</i>^2^, conventional <i>R</i>--factors <i>R</i> are based on <i>F</i>,
 with <i>F</i> set to zero for negative <i>F</i>^2^. The threshold expression
 of <i>F</i>^2^ > \s(<i>F</i>^2^) is used only for calculating
 <i>R</i>--factors(gt) <i>etc</i>. and is not relevant to the choice of
 reflections for refinement. <i>R</i>--factors based on <i>F</i>^2^ are
 statistically about twice as large as those based on <i>F</i>, and
 <i>R</i>--factors based on ALL data will be even larger.
;
_reflns_number_total     3048
_reflns_number_gt     2539
_reflns_threshold_expression     I>2\s(I)
_refine_ls_structure_factor_coef     Fsqd
_refine_ls_matrix_type     full
_refine_ls_R_factor_all     0.0565
_refine_ls_R_factor_gt     0.0466
_refine_ls_wR_factor_gt     0.1164
_refine_ls_wR_factor_ref     0.1239
_refine_ls_goodness_of_fit_ref     1.061
_refine_ls_restrained_S_all     1.061
_refine_ls_number_reflns     3048
_refine_ls_number_parameters     232
_refine_ls_number_restraints     0
_refine_ls_hydrogen_treatment     mixed
_refine_ls_weighting_scheme     calc
_refine_ls_weighting_details
         'calc w=1/[\s^2^(Fo^2^)+(0.0643P)^2^+0.0800P] where P=(Fo^2^+2Fc^2^)/3'
_atom_sites_solution_hydrogens     geom
_atom_sites_solution_primary     direct
_atom_sites_solution_secondary     difmap
_refine_ls_shift/su_max     0.000
_refine_ls_shift/su_mean     0.000
_refine_diff_density_max     0.164
_refine_diff_density_min     -0.171
_refine_ls_extinction_method     'none'
_refine_ls_extinction_coef     0.088
loop_
    _atom_type_symbol
    _atom_type_description
    _atom_type_scat_dispersion_real
    _atom_type_scat_dispersion_imag
    _atom_type_scat_source
    'C' 'C' 0.0033 0.0016
                         'International Tables Vol C Tables 4.2.6.8 and 6.1.1.4'
    'H' 'H' 0.0000 0.0000
                         'International Tables Vol C Tables 4.2.6.8 and 6.1.1.4'
    'N' 'N' 0.0061 0.0033
                         'International Tables Vol C Tables 4.2.6.8 and 6.1.1.4'
    'O' 'O' 0.0106 0.0060
                         'International Tables Vol C Tables 4.2.6.8 and 6.1.1.4'
_computing_data_collection     '<i>APEX2</i> (Bruker, 2001)'
_computing_cell_refinement     '<i>SAINT</i> (Bruker, 2001)'
_computing_data_reduction     '<i>SAINT</i> (Bruker, 2001)'
_computing_structure_solution     '<i>SHELXS97</i> (Sheldrick, 2008)'
_computing_structure_refinement     '<i>SHELXL97</i> (Sheldrick, 2008)'
_computing_molecular_graphics
;
<i>ORTEP-3</i> for Windows (Farrugia, 2012) and
<i>Mercury</i> (Macrae <i>et al.</i>, 2008)
;
_computing_publication_material     '<i>WinGX</i> (Farrugia, 2012)'
loop_
    _atom_site_type_symbol
    _atom_site_label
    _atom_site_fract_x
    _atom_site_fract_y
    _atom_site_fract_z
    _atom_site_U_iso_or_equiv
    _atom_site_adp_type
    _atom_site_calc_flag
    _atom_site_refinement_flags
    _atom_site_occupancy
    _atom_site_symmetry_multiplicity
    _atom_site_disorder_assembly
    _atom_site_disorder_group
    C C10 0.4816(3) 0.29498(16) 0.43832(11) 0.0499(4) Uani d . 1 1 . .
    H H10A 0.4176 0.3776 0.4244 0.060 Uiso calc R 1 1 . .
    H H10B 0.5846 0.3166 0.4961 0.060 Uiso calc R 1 1 . .
    N N4 1.1893(4) 0.48736(19) 0.26329(15) 0.0742(5) Uani d . 1 1 . .
    C C8 0.1199(3) 0.21672(16) 0.52086(10) 0.0429(4) Uani d . 1 1 . .
    H H8A 0.0453 0.2947 0.5041 0.052 Uiso calc R 1 1 . .
    H H8B -0.0076 0.1388 0.5218 0.052 Uiso calc R 1 1 . .
    C C9 0.2779(3) 0.18047(15) 0.44755(10) 0.0422(4) Uani d . 1 1 . .
    H H9A 0.3442 0.0987 0.4619 0.051 Uiso calc R 1 1 . .
    H H9B 0.1793 0.1577 0.3889 0.051 Uiso calc R 1 1 . .
    N N1 0.7649(3) 0.08392(17) 0.74199(12) 0.0577(4) Uani d . 1 1 . .
    O O1 0.3165(2) 0.03649(10) 0.62896(7) 0.0508(3) Uani d . 1 1 . .
    N N3 0.6215(2) 0.25310(13) 0.36539(9) 0.0447(3) Uani d . 1 1 . .
    N N2 0.2451(2) 0.25147(13) 0.61277(8) 0.0397(3) Uani d . 1 1 . .
    C C7 0.3267(3) 0.15789(14) 0.66164(10) 0.0371(3) Uani d . 1 1 . .
    C C1 0.6397(3) 0.16352(15) 0.79517(10) 0.0421(4) Uani d . 1 1 . .
    C C6 0.4305(3) 0.20735(14) 0.75834(10) 0.0373(3) Uani d . 1 1 . .
    C C5 0.3172(3) 0.29381(15) 0.81381(10) 0.0446(4) Uani d . 1 1 . .
    H H5 0.1789 0.3235 0.7893 0.053 Uiso calc R 1 1 . .
    C C13 0.7777(3) 0.16008(16) 0.19449(11) 0.0462(4) Uani d . 1 1 . .
    H H13 0.6336 0.1122 0.2092 0.055 Uiso calc R 1 1 . .
    O O2 0.7750(3) 0.46872(11) 0.34395(10) 0.0759(5) Uani d . 1 1 . .
    C C11 0.7537(3) 0.34344(15) 0.32101(11) 0.0434(4) Uani d . 1 1 . .
    C C12 0.8745(3) 0.28706(15) 0.24415(10) 0.0406(4) Uani d . 1 1 . .
    C C2 0.7255(3) 0.20792(18) 0.88686(11) 0.0534(4) Uani d . 1 1 . .
    H H2 0.8642 0.1797 0.9123 0.064 Uiso calc R 1 1 . .
    C C17 1.0877(3) 0.36121(17) 0.21943(12) 0.0499(4) Uani d . 1 1 . .
    C C4 0.4052(3) 0.33631(18) 0.90419(11) 0.0552(4) Uani d . 1 1 . .
    H H4 0.3274 0.3941 0.9404 0.066 Uiso calc R 1 1 . .
    C C3 0.6096(3) 0.2922(2) 0.94020(11) 0.0584(5) Uani d . 1 1 . .
    H H3 0.6696 0.3199 1.0013 0.070 Uiso calc R 1 1 . .
    C C14 0.8889(4) 0.10349(19) 0.12450(12) 0.0585(5) Uani d . 1 1 . .
    H H14 0.8207 0.0187 0.0920 0.070 Uiso calc R 1 1 . .
    C C15 1.1026(4) 0.1739(2) 0.10312(13) 0.0661(5) Uani d . 1 1 . .
    H H15 1.1816 0.1353 0.0569 0.079 Uiso calc R 1 1 . .
    C C16 1.1994(3) 0.2992(2) 0.14894(13) 0.0632(5) Uani d . 1 1 . .
    H H16 1.3437 0.3452 0.1331 0.076 Uiso calc R 1 1 . .
    H H2N4 1.307(5) 0.526(3) 0.2455(16) 0.090(8) Uiso d . 1 1 . .
    H H1N4 1.121(4) 0.530(2) 0.3056(14) 0.067(7) Uiso d . 1 1 . .
    H H1N1 0.874(4) 0.051(2) 0.7690(15) 0.075(7) Uiso d . 1 1 . .
    H H2N1 0.691(4) 0.048(2) 0.6872(15) 0.068(6) Uiso d . 1 1 . .
    H H3N3 0.635(3) 0.163(2) 0.3542(11) 0.056(5) Uiso d . 1 1 . .
    H H2N2 0.264(3) 0.3384(18) 0.6371(11) 0.050(5) Uiso d . 1 1 . .
loop_
    _atom_site_aniso_label
    _atom_site_aniso_U_11
    _atom_site_aniso_U_22
    _atom_site_aniso_U_33
    _atom_site_aniso_U_12
    _atom_site_aniso_U_13
    _atom_site_aniso_U_23
    C10 0.0631(10) 0.0392(8) 0.0490(9) 0.0105(7) 0.0169(8) -0.0008(7)
    N4 0.0630(11) 0.0602(11) 0.0935(14) -0.0136(9) 0.0212(10) 0.0051(10)
    C8 0.0455(9) 0.0428(8) 0.0415(8) 0.0113(7) 0.0038(7) 0.0034(7)
    C9 0.0510(9) 0.0395(8) 0.0362(8) 0.0107(7) 0.0028(7) 0.0013(6)
    N1 0.0526(9) 0.0666(10) 0.0551(10) 0.0235(8) 0.0004(8) -0.0054(8)
    O1 0.0739(8) 0.0280(6) 0.0488(6) 0.0120(5) -0.0041(6) -0.0009(5)
    N3 0.0601(8) 0.0292(7) 0.0478(8) 0.0098(6) 0.0173(6) 0.0040(6)
    N2 0.0539(8) 0.0288(7) 0.0372(7) 0.0100(5) 0.0065(6) 0.0007(5)
    C7 0.0422(8) 0.0288(7) 0.0402(8) 0.0040(6) 0.0072(6) 0.0035(6)
    C1 0.0444(8) 0.0385(8) 0.0424(8) 0.0010(6) 0.0075(7) 0.0054(6)
    C6 0.0434(8) 0.0305(7) 0.0372(8) 0.0015(6) 0.0067(6) 0.0048(6)
    C5 0.0493(9) 0.0413(8) 0.0434(9) 0.0065(7) 0.0099(7) 0.0033(7)
    C13 0.0529(9) 0.0410(9) 0.0457(9) 0.0079(7) 0.0072(7) 0.0075(7)
    O2 0.0973(10) 0.0261(6) 0.1097(11) 0.0086(6) 0.0463(9) 0.0033(6)
    C11 0.0495(9) 0.0292(8) 0.0534(9) 0.0086(6) 0.0085(7) 0.0074(6)
    C12 0.0451(8) 0.0365(8) 0.0434(8) 0.0102(6) 0.0063(7) 0.0133(6)
    C2 0.0526(10) 0.0605(11) 0.0450(9) 0.0072(8) -0.0010(8) 0.0050(8)
    C17 0.0474(9) 0.0507(10) 0.0534(10) 0.0066(7) 0.0048(8) 0.0184(8)
    C4 0.0664(11) 0.0561(10) 0.0430(9) 0.0097(9) 0.0149(8) -0.0043(8)
    C3 0.0677(12) 0.0676(12) 0.0351(8) 0.0025(9) 0.0022(8) -0.0024(8)
    C14 0.0770(13) 0.0562(11) 0.0436(9) 0.0165(9) 0.0082(9) 0.0017(8)
    C15 0.0751(13) 0.0834(15) 0.0485(10) 0.0289(11) 0.0214(9) 0.0112(10)
    C16 0.0525(11) 0.0830(14) 0.0604(11) 0.0139(10) 0.0203(9) 0.0233(10)
_geom_special_details
;
 All s.u.'s (except the s.u. in the dihedral angle between two l.s. planes)
 are estimated using the full covariance matrix. The cell s.u.'s are taken
 into account individually in the estimation of s.u.'s in distances, angles
 and torsion angles; correlations between s.u.'s in cell parameters are only
 used when they are defined by crystal symmetry. An approximate (isotropic)
 treatment of cell s.u.'s is used for estimating s.u.'s involving l.s. planes.
;
loop_
    _geom_bond_atom_site_label_1
    _geom_bond_atom_site_label_2
    _geom_bond_site_symmetry_2
    _geom_bond_distance
    _geom_bond_publ_flag
    C10 N3 . 1.4548(19) ?
    C10 C9 . 1.507(2) ?
    C10 H10A . 0.9700 ?
    C10 H10B . 0.9700 ?
    N4 C17 . 1.359(2) ?
    N4 H2N4 . 0.79(3) ?
    N4 H1N4 . 0.87(2) ?
    C8 N2 . 1.4502(19) ?
    C8 C9 . 1.512(2) ?
    C8 H8A . 0.9700 ?
    C8 H8B . 0.9700 ?
    C9 H9A . 0.9700 ?
    C9 H9B . 0.9700 ?
    N1 C1 . 1.372(2) ?
    N1 H1N1 . 0.82(2) ?
    N1 H2N1 . 0.89(2) ?
    O1 C7 . 1.2351(17) ?
    N3 C11 . 1.3275(19) ?
    N3 H3N3 . 0.900(18) ?
    N2 C7 . 1.3283(18) ?
    N2 H2N2 . 0.882(17) ?
    C7 C6 . 1.492(2) ?
    C1 C2 . 1.394(2) ?
    C1 C6 . 1.401(2) ?
    C6 C5 . 1.391(2) ?
    C5 C4 . 1.376(2) ?
    C5 H5 . 0.9300 ?
    C13 C14 . 1.372(2) ?
    C13 C12 . 1.392(2) ?
    C13 H13 . 0.9300 ?
    O2 C11 . 1.2306(18) ?
    C11 C12 . 1.480(2) ?
    C12 C17 . 1.406(2) ?
    C2 C3 . 1.368(2) ?
    C2 H2 . 0.9300 ?
    C17 C16 . 1.401(2) ?
    C4 C3 . 1.375(3) ?
    C4 H4 . 0.9300 ?
    C3 H3 . 0.9300 ?
    C14 C15 . 1.375(3) ?
    C14 H14 . 0.9300 ?
    C15 C16 . 1.357(3) ?
    C15 H15 . 0.9300 ?
    C16 H16 . 0.9300 ?
loop_
    _geom_angle_atom_site_label_1
    _geom_angle_atom_site_label_2
    _geom_angle_atom_site_label_3
    _geom_angle_site_symmetry_1
    _geom_angle_site_symmetry_3
    _geom_angle
    _geom_angle_publ_flag
    N3 C10 C9 . . 110.24(13) ?
    N3 C10 H10A . . 109.6 ?
    C9 C10 H10A . . 109.6 ?
    N3 C10 H10B . . 109.6 ?
    C9 C10 H10B . . 109.6 ?
    H10A C10 H10B . . 108.1 ?
    C17 N4 H2N4 . . 118.3(18) ?
    C17 N4 H1N4 . . 122.2(14) ?
    H2N4 N4 H1N4 . . 119(2) ?
    N2 C8 C9 . . 114.52(12) ?
    N2 C8 H8A . . 108.6 ?
    C9 C8 H8A . . 108.6 ?
    N2 C8 H8B . . 108.6 ?
    C9 C8 H8B . . 108.6 ?
    H8A C8 H8B . . 107.6 ?
    C10 C9 C8 . . 113.67(12) ?
    C10 C9 H9A . . 108.8 ?
    C8 C9 H9A . . 108.8 ?
    C10 C9 H9B . . 108.8 ?
    C8 C9 H9B . . 108.8 ?
    H9A C9 H9B . . 107.7 ?
    C1 N1 H1N1 . . 116.9(15) ?
    C1 N1 H2N1 . . 116.2(13) ?
    H1N1 N1 H2N1 . . 123(2) ?
    C11 N3 C10 . . 122.79(13) ?
    C11 N3 H3N3 . . 117.6(11) ?
    C10 N3 H3N3 . . 119.2(11) ?
    C7 N2 C8 . . 122.81(13) ?
    C7 N2 H2N2 . . 119.3(11) ?
    C8 N2 H2N2 . . 117.9(11) ?
    O1 C7 N2 . . 121.85(14) ?
    O1 C7 C6 . . 121.82(13) ?
    N2 C7 C6 . . 116.33(12) ?
    N1 C1 C2 . . 120.17(16) ?
    N1 C1 C6 . . 121.40(15) ?
    C2 C1 C6 . . 118.37(15) ?
    C5 C6 C1 . . 119.20(14) ?
    C5 C6 C7 . . 120.55(13) ?
    C1 C6 C7 . . 120.22(13) ?
    C4 C5 C6 . . 121.39(16) ?
    C4 C5 H5 . . 119.3 ?
    C6 C5 H5 . . 119.3 ?
    C14 C13 C12 . . 121.85(16) ?
    C14 C13 H13 . . 119.1 ?
    C12 C13 H13 . . 119.1 ?
    O2 C11 N3 . . 120.76(15) ?
    O2 C11 C12 . . 121.93(14) ?
    N3 C11 C12 . . 117.30(13) ?
    C13 C12 C17 . . 118.79(15) ?
    C13 C12 C11 . . 120.54(13) ?
    C17 C12 C11 . . 120.67(14) ?
    C3 C2 C1 . . 121.29(16) ?
    C3 C2 H2 . . 119.4 ?
    C1 C2 H2 . . 119.4 ?
    N4 C17 C16 . . 120.07(17) ?
    N4 C17 C12 . . 122.05(17) ?
    C16 C17 C12 . . 117.85(16) ?
    C3 C4 C5 . . 119.17(16) ?
    C3 C4 H4 . . 120.4 ?
    C5 C4 H4 . . 120.4 ?
    C2 C3 C4 . . 120.57(16) ?
    C2 C3 H3 . . 119.7 ?
    C4 C3 H3 . . 119.7 ?
    C13 C14 C15 . . 119.07(18) ?
    C13 C14 H14 . . 120.5 ?
    C15 C14 H14 . . 120.5 ?
    C16 C15 C14 . . 120.55(17) ?
    C16 C15 H15 . . 119.7 ?
    C14 C15 H15 . . 119.7 ?
    C15 C16 C17 . . 121.79(17) ?
    C15 C16 H16 . . 119.1 ?
    C17 C16 H16 . . 119.1 ?
loop_
    _geom_torsion_atom_site_label_1
    _geom_torsion_atom_site_label_2
    _geom_torsion_atom_site_label_3
    _geom_torsion_atom_site_label_4
    _geom_torsion_site_symmetry_1
    _geom_torsion_site_symmetry_2
    _geom_torsion_site_symmetry_3
    _geom_torsion_site_symmetry_4
    _geom_torsion
    _geom_torsion_publ_flag
    N3 C10 C9 C8 . . . . -178.84(12) ?
    N2 C8 C9 C10 . . . . -59.28(17) ?
    C9 C10 N3 C11 . . . . 156.19(15) ?
    C9 C8 N2 C7 . . . . -71.30(18) ?
    C8 N2 C7 O1 . . . . 5.5(2) ?
    C8 N2 C7 C6 . . . . -174.30(12) ?
    N1 C1 C6 C5 . . . . -176.68(14) ?
    C2 C1 C6 C5 . . . . 0.5(2) ?
    N1 C1 C6 C7 . . . . 5.3(2) ?
    C2 C1 C6 C7 . . . . -177.56(13) ?
    O1 C7 C6 C5 . . . . -136.72(15) ?
    N2 C7 C6 C5 . . . . 43.05(18) ?
    O1 C7 C6 C1 . . . . 41.3(2) ?
    N2 C7 C6 C1 . . . . -138.96(14) ?
    C1 C6 C5 C4 . . . . -0.5(2) ?
    C7 C6 C5 C4 . . . . 177.54(14) ?
    C10 N3 C11 O2 . . . . 4.5(3) ?
    C10 N3 C11 C12 . . . . -176.08(14) ?
    C14 C13 C12 C17 . . . . 2.3(2) ?
    C14 C13 C12 C11 . . . . -178.25(14) ?
    O2 C11 C12 C13 . . . . -152.89(16) ?
    N3 C11 C12 C13 . . . . 27.7(2) ?
    O2 C11 C12 C17 . . . . 26.6(2) ?
    N3 C11 C12 C17 . . . . -152.90(15) ?
    N1 C1 C2 C3 . . . . 177.18(16) ?
    C6 C1 C2 C3 . . . . 0.0(2) ?
    C13 C12 C17 N4 . . . . 178.33(16) ?
    C11 C12 C17 N4 . . . . -1.1(2) ?
    C13 C12 C17 C16 . . . . -3.5(2) ?
    C11 C12 C17 C16 . . . . 177.02(14) ?
    C6 C5 C4 C3 . . . . 0.0(2) ?
    C1 C2 C3 C4 . . . . -0.5(3) ?
    C5 C4 C3 C2 . . . . 0.5(3) ?
    C12 C13 C14 C15 . . . . 0.3(3) ?
    C13 C14 C15 C16 . . . . -1.7(3) ?
    C14 C15 C16 C17 . . . . 0.3(3) ?
    N4 C17 C16 C15 . . . . -179.51(18) ?
    C12 C17 C16 C15 . . . . 2.3(3) ?
loop_
    _geom_hbond_atom_site_label_D
    _geom_hbond_atom_site_label_H
    _geom_hbond_atom_site_label_A
    _geom_hbond_site_symmetry_A
    _geom_hbond_distance_DH
    _geom_hbond_distance_HA
    _geom_hbond_distance_DA
    _geom_hbond_angle_DHA
    _geom_hbond_publ_flag
    N4 H1N4 O2 . 0.87(2) 2.10(2) 2.711(3) 126.6(18) yes
    N1 H2N1 O1 . 0.89(2) 2.20(2) 2.851(2) 130.2(19) yes
    N3 H3N3 O1 2_656 0.902(19) 2.055(19) 2.9286(16) 162.8(15) yes
    N2 H2N2 O2 2_666 0.882(17) 1.942(18) 2.7872(17) 160.3(16) yes
data_global
_journal_date_recd_electronic     2013-01-28
_journal_date_accepted     2013-04-01
_journal_name_full     'Acta Crystallographica, Section E'
_journal_year     2013
_journal_volume     69
_journal_issue      5
_journal_page_first     o673
_journal_page_last     o673
_journal_paper_category     QO
_journal_paper_doi     10.1107/S160053681300888X
_journal_coeditor_code     RK2394
_publ_contact_author_name
;
'S.J.Swamy'
;
_publ_contact_author_address
;
Department of Chemistry
Kakatiya University
Warangal 506 009
India
;
_publ_contact_author_email     sj_swamy@yahoo.com
_publ_contact_author_fax     ?
_publ_contact_author_phone      9849272970
_publ_section_title
;
<i>N</i>,<i>N</i>'-(Propane-1,3-diyl)bis(2-aminobenzamide)
;
loop_
    _publ_author_name
    _publ_author_footnote
    _publ_author_address
    'Sreedasyam, Jagannatha Swamy' .
;
Department of Chemistry
Kakatiya University
Warangal 506 009, India
;
    'Sunkari, Jyothi' .
;
Department of Chemistry
Kakatiya University
Warangal 506 009, India
;
    'Kundha, Shashank' .
;
Department of Chemistry
Kakatiya University
Warangal 506 009, India
;
    'Gundapaneni, Raghava Rao' .
;
Department of Chemistry
Kakatiya University
Warangal 506 009, India
;
