# Supplementary material for: N,N′-(Propane-1,3-di­yl)bis­(2-amino­benzamide)
Source: Acta Crystallogr Sect E Struct Rep Online. 2013 Apr 10;69(Pt 5):o673. doi: 10.1107/S160053681300888X (PMC3647868; doi:10.1107/S160053681300888X)
Supplement: Supplementary file 2 [file e-69-0o673-Isup2.hkl]

#
# h,k,l, Fc-squared, Fo-squared, sigma(Fo-squared) and status flag
#
data_I
_shelx_title ' eku241 in P-1'
_shelx_refln_list_code          4
_shelx_F_calc_maximum       97.04
_exptl_crystal_F_000       332.00
_reflns_d_resolution_high  0.8145
 
loop_
 _symmetry_equiv_pos_as_xyz
 'x, y, z'
 '-x, -y, -z'
 
_cell_length_a     5.6590
_cell_length_b     9.8279
_cell_length_c    14.6732
_cell_angle_alpha  95.258
_cell_angle_beta   95.263
_cell_angle_gamma  98.888
 
_shelx_F_squared_multiplier     1.000
 
loop_
 _refln_index_h
 _refln_index_k
 _refln_index_l
 _refln_F_squared_calc
 _refln_F_squared_meas
 _refln_F_squared_sigma
 _refln_observed_status
   1   0   0      274.98      260.23      6.03 o
   2   0   0     3947.30     4146.28     73.94 o
   3   0   0        0.75        0.47      0.25 o
   4   0   0       12.73       14.41      0.99 o
   5   0   0        3.65        3.75      1.24 o
   6   0   0       15.52       16.48      2.14 o
  -6   1   0       15.02       20.41      2.32 o
  -5   1   0        3.07        5.13      1.35 o
  -4   1   0        1.16        1.28      0.32 o
  -3   1   0      279.51      286.93      5.65 o
  -2   1   0        0.24        0.12      0.17 o
  -1   1   0       76.33       69.30      1.44 o
   0   1   0      114.75       96.12      1.99 o
   1   1   0      208.03      205.03      3.87 o
   2   1   0      116.22       98.72      2.56 o
   3   1   0       88.31       83.64      2.03 o
   4   1   0       16.88       17.05      1.15 o
   5   1   0       38.69       33.96      2.72 o
   6   1   0       20.86       19.21      2.24 o
  -6   2   0        0.97        1.34      1.16 o
  -5   2   0        0.46       -0.24      0.41 o
  -4   2   0       94.53       94.20      2.99 o
  -3   2   0       25.81       25.22      0.87 o
  -2   2   0       98.18      108.98      2.31 o
  -1   2   0      183.69      160.68      3.86 o
   0   2   0     6418.56     5842.12    104.81 o
   1   2   0     1020.77      956.03     18.38 o
   2   2   0        0.11        0.36      0.14 o
   3   2   0        2.51        1.37      0.25 o
   4   2   0        5.36        6.20      0.81 o
   5   2   0        8.69        8.60      1.11 o
   6   2   0       32.16       39.22      3.23 o
  -6   3   0        0.20        1.87      1.14 o
  -5   3   0       48.72       51.66      2.20 o
  -4   3   0       27.82       30.61      1.52 o
  -3   3   0      255.70      241.47      7.82 o
  -2   3   0       12.28       11.07      0.51 o
  -1   3   0     1186.09     1160.07     24.50 o
   0   3   0      195.63      187.21      3.69 o
   1   3   0       10.83        8.96      0.42 o
   2   3   0      817.53      811.69     18.89 o
   3   3   0       44.53       44.34      3.87 o
   4   3   0       26.73       21.61      1.39 o
   5   3   0       12.25       10.33      1.10 o
   6   3   0        2.09        1.71      1.22 o
  -6   4   0       23.57       23.11      1.56 o
  -5   4   0        0.31       -0.45      0.45 o
  -4   4   0        2.19        0.82      0.51 o
  -3   4   0      159.28      159.65      4.33 o
  -2   4   0      507.59      575.16     10.76 o
  -1   4   0       45.70       48.89      1.30 o
   0   4   0      337.96      374.85      9.61 o
   1   4   0       89.44       89.81      3.06 o
   2   4   0        3.29        2.30      0.54 o
   3   4   0        6.08        5.79      1.10 o
   4   4   0        0.57        1.19      0.62 o
   5   4   0        4.45        5.16      1.12 o
   6   4   0        2.59        3.59      1.51 o
  -6   5   0        1.31        1.26      1.17 o
  -5   5   0        4.83        4.71      0.88 o
  -4   5   0        8.64       11.31      1.18 o
  -3   5   0        2.30        2.34      0.57 o
  -2   5   0       10.16        9.61      0.56 o
  -1   5   0       10.84       11.65      1.16 o
   0   5   0      285.87      298.56      5.89 o
   1   5   0        0.32        1.16      0.27 o
   2   5   0       14.01       11.11      1.22 o
   3   5   0      212.50      202.45      5.87 o
   4   5   0        1.85        1.71      0.63 o
   5   5   0       14.39       13.48      1.36 o
  -6   6   0        1.08        1.31      1.11 o
  -5   6   0        6.19        8.05      1.06 o
  -4   6   0        0.57        0.27      0.49 o
  -3   6   0      188.78      195.58      5.31 o
  -2   6   0       12.71       12.37      0.91 o
  -1   6   0      137.62      163.31      5.32 o
   0   6   0      348.82      374.41      7.39 o
   1   6   0      159.70      172.27      3.77 o
   2   6   0       69.65       67.30      3.82 o
   3   6   0       52.90       48.89      2.30 o
   4   6   0        0.31        1.22      0.62 o
   5   6   0        0.34        1.16      0.81 o
  -6   7   0       11.06       14.66      1.97 o
  -5   7   0       13.77       16.79      1.99 o
  -4   7   0        1.30       -0.59      0.71 o
  -3   7   0      132.02      144.07      4.28 o
  -2   7   0       16.62       15.41      0.85 o
  -1   7   0        1.66        1.53      0.39 o
   0   7   0        2.21        2.77      0.48 o
   1   7   0       61.03       57.06      2.29 o
   2   7   0       40.85       42.08      2.09 o
   3   7   0        1.60        1.60      0.68 o
   4   7   0       13.09       12.58      1.38 o
  -5   8   0       24.26       18.91      2.20 o
  -4   8   0       16.20       15.84      1.93 o
  -3   8   0      197.34      201.92      8.24 o
  -2   8   0        2.61        1.43      0.64 o
  -1   8   0      179.11      169.95      3.94 o
   0   8   0       22.30       24.77      1.12 o
   1   8   0        8.63        8.39      0.96 o
   2   8   0        5.40        7.58      1.02 o
   3   8   0       65.84       67.63      3.03 o
   4   8   0       23.21       25.88      1.98 o
  -5   9   0        2.36        2.60      1.22 o
  -4   9   0       19.84       20.22      2.17 o
  -3   9   0       22.84       22.91      2.12 o
  -2   9   0       39.03       41.32      2.79 o
  -1   9   0        5.34        7.33      0.68 o
   0   9   0       42.10       45.99      2.13 o
   1   9   0        3.92        4.98      0.91 o
   2   9   0        0.57        0.56      0.57 o
   3   9   0        3.62        3.38      0.91 o
  -4  10   0       14.30       11.64      1.69 o
  -3  10   0       17.20       14.74      1.86 o
  -2  10   0       27.88       23.78      2.22 o
  -1  10   0       29.04       29.28      2.89 o
   0  10   0        8.55        7.18      1.63 o
   1  10   0        5.05        7.23      1.24 o
   2  10   0       28.39       27.98      1.88 o
  -3  11   0        0.02        0.83      0.86 o
  -2  11   0       29.84       31.54      2.61 o
   0  11   0        8.02        8.51      1.49 o
   1  11   0        0.01        1.28      0.86 o
  -1 -11   1        8.73       11.93      1.27 o
   0 -11   1        0.84        0.73      1.03 o
   2 -11   1       12.60       11.73      1.64 o
   3 -11   1       44.40       36.64      3.00 o
  -2 -10   1        6.51        9.70      1.99 o
  -1 -10   1       19.59       22.60      1.63 o
   0 -10   1        0.12        0.75      0.51 o
   1 -10   1      100.75      110.97      5.22 o
   2 -10   1       24.38       27.33      2.35 o
   3 -10   1      149.33      155.51      7.14 o
   4 -10   1        1.06        2.04      1.04 o
  -3  -9   1        8.08        7.29      1.17 o
  -2  -9   1        0.59        0.73      0.56 o
  -1  -9   1       27.54       31.71      1.83 o
   0  -9   1       53.31       53.61      2.34 o
   1  -9   1        7.00        7.82      0.96 o
   2  -9   1        2.84        2.43      0.68 o
   3  -9   1       42.48       37.04      2.84 o
   4  -9   1        1.51        1.95      0.93 o
   5  -9   1       14.57       14.27      2.02 o
  -4  -8   1        0.41        0.63      0.73 o
  -3  -8   1       35.25       32.93      2.04 o
  -2  -8   1       14.30       13.52      1.23 o
  -1  -8   1       25.75       24.97      1.52 o
   0  -8   1       84.27       75.45      2.71 o
   1  -8   1        2.09        2.37      0.49 o
   2  -8   1      189.23      184.44      7.51 o
   3  -8   1       74.88       70.21      3.92 o
   4  -8   1        7.11        6.63      1.49 o
   5  -8   1        0.54        0.11      0.70 o
  -4  -7   1       13.61       15.27      1.60 o
  -3  -7   1       31.54       28.12      1.80 o
  -2  -7   1      479.95      510.24     12.91 o
  -1  -7   1       26.66       23.01      1.36 o
   0  -7   1        2.48        2.69      0.49 o
   1  -7   1      399.51      455.10      8.97 o
   2  -7   1        5.85        4.68      0.74 o
   3  -7   1      195.61      210.86      5.81 o
   4  -7   1       73.48       75.72      4.49 o
   5  -7   1       10.70        8.06      1.69 o
   6  -7   1       16.11       17.31      2.11 o
  -5  -6   1        5.87        4.84      1.25 o
  -4  -6   1        1.28        2.19      0.81 o
  -3  -6   1       45.33       44.46      2.19 o
  -2  -6   1       80.22       79.46      2.92 o
  -1  -6   1       69.83       72.65      1.95 o
   0  -6   1      139.94      141.17      3.21 o
   1  -6   1       93.70       98.36      2.42 o
   2  -6   1        8.05        8.49      0.57 o
   3  -6   1        4.46        5.30      0.83 o
   4  -6   1       64.62       58.83      2.42 o
   5  -6   1       31.50       33.22      1.85 o
   6  -6   1        0.45       -0.14      0.85 o
  -5  -5   1        2.98        2.34      0.86 o
  -4  -5   1       26.86       24.08      1.82 o
  -3  -5   1        5.60        4.81      0.86 o
  -2  -5   1      180.87      175.80      6.70 o
  -1  -5   1       24.03       24.77      0.93 o
   0  -5   1      189.45      196.31      4.08 o
   1  -5   1      252.42      282.99      5.64 o
   2  -5   1       19.51       15.81      1.62 o
   3  -5   1       43.04       34.46      1.60 o
   4  -5   1      126.68      123.43      3.85 o
   5  -5   1       18.05       16.86      1.30 o
   6  -5   1       73.04       78.98      7.26 o
  -6  -4   1        3.85        2.47      1.23 o
  -5  -4   1        1.71        2.47      0.79 o
  -4  -4   1       39.92       32.67      3.92 o
  -3  -4   1        0.84        1.40      0.53 o
  -2  -4   1      319.91      330.02      6.50 o
  -1  -4   1      381.67      383.76      7.36 o
   0  -4   1      698.77      750.27     13.83 o
   1  -4   1      254.46      298.55      6.01 o
   2  -4   1      105.26      112.80      2.49 o
   3  -4   1        0.77        0.73      0.45 o
   4  -4   1        1.21        2.13      0.63 o
   5  -4   1        0.00       -0.44      0.44 o
   6  -4   1        0.22        1.57      0.74 o
  -6  -3   1        0.01        0.39      0.89 o
  -5  -3   1        1.30        1.18      0.68 o
  -4  -3   1        5.91        6.22      0.90 o
  -3  -3   1       65.75       67.54      5.70 o
  -2  -3   1       62.86       63.38      1.77 o
  -1  -3   1      346.05      333.87      6.37 o
   0  -3   1      176.39      186.83      3.70 o
   1  -3   1      546.53      572.89     10.58 o
   2  -3   1       12.37       16.30      0.88 o
   3  -3   1       48.81       46.97      2.81 o
   4  -3   1        2.50        1.64      0.57 o
   5  -3   1        3.01        4.59      0.90 o
   6  -3   1       19.35       24.50      2.48 o
  -6  -2   1        0.71        0.88      1.09 o
  -5  -2   1        2.32        3.30      0.94 o
  -4  -2   1        2.92        3.84      0.71 o
  -3  -2   1       73.96       66.63      1.72 o
  -2  -2   1      216.33      208.77      4.16 o
  -1  -2   1     3368.35     3150.36     63.41 o
   0  -2   1     1637.02     1743.98     31.31 o
   1  -2   1     2454.99     2552.08     54.92 o
   2  -2   1      683.40      722.19     16.05 o
   3  -2   1       18.75       23.09      1.54 o
   4  -2   1        1.26        1.22      0.46 o
   5  -2   1        2.60        2.08      0.62 o
   6  -2   1        1.83        2.50      1.21 o
  -6  -1   1       22.94       19.34      2.28 o
  -5  -1   1       20.10       22.52      1.48 o
  -4  -1   1       14.33       15.01      0.77 o
  -3  -1   1     1727.48     1913.25     34.60 o
  -2  -1   1       15.78       13.11      0.55 o
  -1  -1   1     5540.67     5172.77    110.99 o
   0  -1   1        3.02        2.46      0.23 o
   1  -1   1      794.47      836.93     18.23 o
   2  -1   1      117.29      105.01      2.87 o
   3  -1   1      181.66      197.79      4.07 o
   4  -1   1        5.83        5.80      0.85 o
   5  -1   1       12.79       11.09      1.65 o
   6  -1   1        0.12       -0.59      0.92 o
  -6   0   1        3.45        4.22      1.30 o
  -5   0   1       13.28       11.45      1.65 o
  -4   0   1       95.93       88.06      2.26 o
  -3   0   1        2.62        2.61      0.36 o
  -2   0   1     1194.63     1185.34     23.58 o
  -1   0   1      247.91      269.96      6.31 o
   0   0   1      398.41      405.27     15.98 o
   1   0   1     1368.87     1443.94     26.00 o
   2   0   1      127.50      123.29      2.57 o
   3   0   1        7.63        5.21      0.43 o
   4   0   1       37.09       42.68      1.36 o
   5   0   1        9.58        7.58      1.65 o
   6   0   1       13.01       16.98      2.18 o
  -6   1   1       16.34       20.17      2.30 o
  -5   1   1        6.11        8.07      0.91 o
  -4   1   1        0.52        0.61      0.30 o
  -3   1   1        8.68       10.44      0.59 o
  -2   1   1       55.05       48.29      1.23 o
  -1   1   1     2174.41     2100.68     37.63 o
   0   1   1       18.90       15.01      0.49 o
   1   1   1        1.40        1.07      0.26 o
   2   1   1        0.00       -0.12      0.12 o
   3   1   1       50.09       57.39      1.52 o
   4   1   1       60.99       57.14      2.24 o
   5   1   1        0.05        0.38      0.86 o
   6   1   1        7.18        7.10      1.66 o
  -6   2   1        0.67        0.53      0.98 o
  -5   2   1        5.94        7.06      0.93 o
  -4   2   1       14.15       14.97      0.78 o
  -3   2   1       27.41       29.97      1.15 o
  -2   2   1        0.36        1.29      0.30 o
  -1   2   1      355.70      378.51      7.01 o
   0   2   1     1002.61      963.10     17.39 o
   1   2   1      183.46      194.46      4.82 o
   2   2   1       24.35       27.64      1.22 o
   3   2   1       99.92      101.49      3.20 o
   4   2   1       96.22       98.50      3.36 o
   5   2   1       11.78       11.93      1.12 o
   6   2   1        1.85        2.38      1.17 o
  -6   3   1        3.46        3.20      0.77 o
  -5   3   1      117.72      121.17      3.85 o
  -4   3   1      136.38      139.52      4.25 o
  -3   3   1        1.01        0.26      0.24 o
  -2   3   1       11.33       10.82      0.54 o
  -1   3   1      123.26      111.31      2.33 o
   0   3   1       19.49       16.26      0.59 o
   1   3   1        3.30        3.40      0.29 o
   2   3   1      151.66      146.22      4.23 o
   3   3   1       13.44       13.02      1.01 o
   4   3   1        0.90        1.01      0.69 o
   5   3   1       13.45       12.68      1.23 o
   6   3   1        5.27        5.57      1.65 o
  -6   4   1        0.54        0.42      0.62 o
  -5   4   1        6.71        6.41      0.96 o
  -4   4   1       36.42       32.01      1.60 o
  -3   4   1       30.68       34.42      1.13 o
  -2   4   1       83.04       78.60      1.89 o
  -1   4   1        2.08        3.57      0.34 o
   0   4   1      417.25      492.87      9.21 o
   1   4   1        0.10        0.83      0.35 o
   2   4   1      173.86      169.37      6.69 o
   3   4   1      182.98      178.83      5.21 o
   4   4   1       57.55       48.61      2.26 o
   5   4   1        0.90        0.17      0.95 o
  -6   5   1       35.19       38.04      2.88 o
  -5   5   1       57.24       56.51      3.42 o
  -4   5   1      495.67      504.33     12.04 o
  -3   5   1       15.56       12.82      1.11 o
  -2   5   1       11.43       11.30      0.61 o
  -1   5   1       25.10       30.20      2.92 o
   0   5   1        4.57        4.65      0.48 o
   1   5   1       59.58       61.53      1.63 o
   2   5   1        6.26        7.24      0.84 o
   3   5   1       27.17       28.93      2.81 o
   4   5   1        9.67       11.29      1.16 o
   5   5   1        2.55        1.57      0.79 o
  -6   6   1        0.91        0.90      0.89 o
  -5   6   1        2.03        3.74      1.15 o
  -4   6   1       15.46       12.97      1.65 o
  -3   6   1       80.14       85.36      2.81 o
  -2   6   1        1.42        1.82      0.38 o
  -1   6   1      195.67      215.41      4.52 o
   0   6   1      440.48      498.69      9.60 o
   1   6   1       39.29       33.44      1.57 o
   2   6   1        5.70        5.09      1.62 o
   3   6   1      272.52      254.22      8.74 o
   4   6   1        0.03        0.08      0.66 o
   5   6   1       26.10       27.63      2.02 o
  -6   7   1       12.79       14.48      2.06 o
  -5   7   1        4.67        3.94      1.26 o
  -4   7   1      435.05      437.82     15.46 o
  -3   7   1      166.20      166.27      6.85 o
  -2   7   1       57.47       52.63      1.64 o
  -1   7   1      147.78      162.55      3.69 o
   0   7   1        7.44        9.31      0.69 o
   1   7   1       10.37       10.09      0.94 o
   2   7   1        3.53        3.93      0.81 o
   3   7   1       14.64       13.65      1.43 o
   4   7   1        5.44        8.43      1.31 o
  -5   8   1       56.38       55.73      3.87 o
  -4   8   1        4.07        2.93      1.09 o
  -3   8   1      150.18      160.09      6.87 o
  -2   8   1       27.20       28.48      1.50 o
  -1   8   1       75.16       62.35      3.38 o
   0   8   1        4.59        3.71      0.57 o
   1   8   1       46.46       40.34      2.88 o
   2   8   1      115.23      112.82      5.96 o
   3   8   1        1.95        1.64      0.70 o
   4   8   1        0.05        0.56      0.73 o
  -5   9   1       20.72       17.15      2.27 o
  -4   9   1        5.03        5.99      1.52 o
  -3   9   1        9.47       12.09      1.68 o
  -2   9   1        2.98        3.99      1.12 o
  -1   9   1        6.61        7.04      0.87 o
   0   9   1       12.90       11.06      1.32 o
   1   9   1        7.31        7.93      1.35 o
   2   9   1        0.86        1.35      0.61 o
   3   9   1        5.13        2.35      1.25 o
  -4  10   1        6.93       10.41      1.97 o
  -3  10   1       51.50       49.60      3.42 o
  -2  10   1      134.23      119.65      5.64 o
  -1  10   1       38.95       39.05      1.99 o
   0  10   1      108.28      102.45      5.55 o
   1  10   1       16.05       20.20      2.35 o
   2  10   1        1.37        2.50      0.75 o
  -3  11   1        3.01        3.59      1.27 o
  -2  11   1        1.39        1.43      0.89 o
   0  11   1        0.00       -0.43      0.86 o
   1  11   1        1.38        3.59      1.30 o
  -1 -11   2        0.36        1.56      0.69 o
   0 -11   2       15.81       15.27      1.42 o
   1 -11   2       19.04       23.55      2.43 o
   2 -11   2       26.12       28.12      2.61 o
   3 -11   2        9.08       13.52      1.85 o
  -2 -10   2        0.72        0.69      0.59 o
  -1 -10   2       45.92       47.79      2.45 o
   0 -10   2       32.42       30.03      1.81 o
   1 -10   2       17.85       15.31      1.26 o
   2 -10   2       30.35       30.69      2.51 o
   3 -10   2       11.30       13.31      1.84 o
   4 -10   2       22.59       21.54      2.31 o
  -3  -9   2        1.38        0.70      0.61 o
  -2  -9   2       11.71       10.94      1.67 o
  -1  -9   2        0.00       -0.05      0.50 o
   0  -9   2       50.81       52.45      2.27 o
   1  -9   2        1.24        2.77      0.52 o
   2  -9   2      144.60      157.27      4.75 o
   3  -9   2       76.37       80.54      5.06 o
   4  -9   2        3.32        2.61      1.01 o
   5  -9   2       53.56       48.56      3.70 o
  -4  -8   2       20.55       20.63      1.79 o
  -3  -8   2        3.66        2.78      1.09 o
  -2  -8   2      168.16      174.33      5.51 o
  -1  -8   2        3.07        2.57      0.73 o
   0  -8   2       67.88       67.87      2.05 o
   1  -8   2       40.38       40.05      1.48 o
   2  -8   2       41.25       43.91      2.92 o
   3  -8   2       72.19       75.45      3.60 o
   4  -8   2        8.38        9.92      2.30 o
   5  -8   2        0.43       -0.20      0.77 o
  -4  -7   2        4.21        5.08      1.12 o
  -3  -7   2       26.67       24.87      1.72 o
  -2  -7   2        6.28        5.25      0.99 o
  -1  -7   2       78.98       77.40      3.62 o
   0  -7   2        3.92        4.54      0.56 o
   1  -7   2        4.08        3.66      0.55 o
   2  -7   2      133.53      145.01      4.33 o
   3  -7   2        7.73        8.09      0.87 o
   4  -7   2        7.98        6.85      3.19 o
   5  -7   2       32.40       32.91      1.87 o
   6  -7   2        3.70        4.67      1.45 o
  -5  -6   2        2.40        5.88      1.93 o
  -4  -6   2        1.99        2.90      0.84 o
  -3  -6   2       53.18       48.21      2.85 o
  -2  -6   2      100.14       88.76      3.17 o
  -1  -6   2       47.48       47.99      1.51 o
   0  -6   2        0.60        0.12      0.77 o
   1  -6   2       59.92       59.82      1.71 o
   2  -6   2       16.88       16.76      0.79 o
   3  -6   2        9.25       10.13      0.96 o
   4  -6   2        5.87        7.81      1.22 o
   5  -6   2        3.89        4.49      1.28 o
   6  -6   2        5.81        9.26      2.30 o
  -5  -5   2        6.21        5.53      1.07 o
  -4  -5   2       26.08       27.04      1.75 o
  -3  -5   2        2.79        3.03      0.76 o
  -2  -5   2      687.39      717.63     13.56 o
  -1  -5   2      312.34      330.76      6.58 o
   0  -5   2      132.10      126.23      3.58 o
   1  -5   2       36.77       36.57      1.17 o
   2  -5   2      209.51      201.17      4.19 o
   3  -5   2       21.73       23.30      1.32 o
   4  -5   2        0.40        0.65      1.15 o
   5  -5   2        3.90        3.11      0.76 o
   6  -5   2        0.07        1.10      0.65 o
  -6  -4   2        0.27        0.56      0.87 o
  -5  -4   2        8.34        7.04      1.13 o
  -4  -4   2       22.02       22.68      1.54 o
  -3  -4   2        0.18        0.12      0.41 o
  -2  -4   2      303.70      307.30      6.13 o
  -1  -4   2     1107.48     1195.17     21.82 o
   0  -4   2      104.59       95.98      6.07 o
   1  -4   2      490.98      537.48     10.08 o
   2  -4   2       95.63       95.41      2.82 o
   3  -4   2       48.07       49.72      1.95 o
   4  -4   2        5.49        5.72      0.83 o
   5  -4   2        0.00        0.16      0.44 o
   6  -4   2       12.20       12.81      1.85 o
  -6  -3   2        3.66        5.20      1.51 o
  -5  -3   2       17.11       16.08      1.34 o
  -4  -3   2       27.10       28.58      1.64 o
  -3  -3   2       61.52       63.89      1.72 o
  -2  -3   2      781.97      884.41     16.32 o
  -1  -3   2     2323.82     2313.84     41.58 o
   0  -3   2     1036.79     1055.46     19.19 o
   1  -3   2     1002.23     1077.07     19.56 o
   2  -3   2      173.90      181.35      4.61 o
   3  -3   2      116.71      124.92      3.58 o
   4  -3   2       52.93       45.16      1.94 o
   5  -3   2       18.65       15.16      1.20 o
   6  -3   2       15.66       15.03      1.98 o
  -6  -2   2       13.70       14.84      2.06 o
  -5  -2   2        0.23        0.05      0.48 o
  -4  -2   2       41.33       30.88      1.60 o
  -3  -2   2       31.34       24.18      0.91 o
  -2  -2   2       19.96       21.53      1.05 o
  -1  -2   2     2644.13     2599.48     52.59 o
   0  -2   2      467.36      492.58     25.75 o
   1  -2   2     1166.45     1117.19     20.25 o
   2  -2   2      179.03      180.42      4.50 o
   3  -2   2       38.16       34.65      1.45 o
   4  -2   2       28.46       28.37      1.45 o
   5  -2   2        1.03        0.75      0.50 o
   6  -2   2       16.92       21.42      2.38 o
  -6  -1   2        0.03        1.58      1.03 o
  -5  -1   2       43.35       42.15      2.03 o
  -4  -1   2       48.72       47.55      1.56 o
  -3  -1   2       26.46       25.13      0.93 o
  -2  -1   2     2127.20     2233.53     40.14 o
  -1  -1   2     1829.02     1839.42     32.99 o
   0  -1   2       24.50       20.54      0.71 o
   1  -1   2     9416.56     8682.93    260.00 o
   2  -1   2      532.20      612.00     11.30 o
   3  -1   2      830.24      928.07     17.10 o
   4  -1   2       39.91       47.27      2.29 o
   5  -1   2        0.23       -0.40      0.74 o
   6  -1   2        0.82        0.33      0.99 o
  -6   0   2        9.09        8.75      1.81 o
  -5   0   2       16.14       15.34      1.24 o
  -4   0   2       21.24       23.67      1.01 o
  -3   0   2       33.54       30.11      1.03 o
  -2   0   2      377.57      362.63      7.59 o
  -1   0   2     2351.60     2440.82     76.26 o
   0   0   2     3087.33     2817.10    113.84 o
   1   0   2     4290.17     4259.69    119.15 o
   2   0   2     1370.13     1372.65     24.81 o
   3   0   2      166.72      162.31      3.45 o
   4   0   2       29.44       25.80      2.12 o
   5   0   2        5.78        7.11      1.58 o
   6   0   2        0.95        1.26      1.12 o
  -6   1   2        4.66        4.01      1.35 o
  -5   1   2       17.75       16.82      1.52 o
  -4   1   2       10.86        9.71      0.93 o
  -3   1   2       42.37       41.49      1.46 o
  -2   1   2        6.23        6.82      0.45 o
  -1   1   2       11.53       10.62      0.49 o
   0   1   2      506.78      499.08      9.08 o
   1   1   2     1484.11     1419.71     25.58 o
   2   1   2       31.56       29.38      1.22 o
   3   1   2       18.91       23.50      0.84 o
   4   1   2       44.69       43.26      1.91 o
   5   1   2       10.00       10.24      1.58 o
   6   1   2        1.83        2.70      1.15 o
  -6   2   2        0.45       -0.20      0.94 o
  -5   2   2        2.02        3.54      0.92 o
  -4   2   2        4.66        4.16      0.53 o
  -3   2   2        1.78        1.98      0.35 o
  -2   2   2      125.85      131.01      2.76 o
  -1   2   2       54.16       61.60      1.68 o
   0   2   2     3599.04     3554.19     63.67 o
   1   2   2       61.55       65.02      1.98 o
   2   2   2       60.54       57.65      1.98 o
   3   2   2       85.47       81.64      3.56 o
   4   2   2       29.66       29.76      1.76 o
   5   2   2        0.75        0.41      0.91 o
   6   2   2        0.02        2.02      1.12 o
  -6   3   2       22.31       23.73      3.10 o
  -5   3   2      311.41      311.64     11.17 o
  -4   3   2        4.83        7.30      0.88 o
  -3   3   2      798.84      821.71     17.81 o
  -2   3   2      229.09      232.66      4.62 o
  -1   3   2        4.63        6.63      0.39 o
   0   3   2       86.13       77.22      1.99 o
   1   3   2      316.16      318.57      6.07 o
   2   3   2       21.08       17.51      1.21 o
   3   3   2        4.06        3.19      0.68 o
   4   3   2       73.36       67.55      2.72 o
   5   3   2       15.77       14.01      1.28 o
   6   3   2        3.90        5.75      1.70 o
  -6   4   2        0.79        1.23      0.86 o
  -5   4   2        8.01        6.73      0.96 o
  -4   4   2      121.46      117.49      3.56 o
  -3   4   2        4.21        3.33      0.44 o
  -2   4   2      152.30      143.19      3.07 o
  -1   4   2      150.33      165.80      3.40 o
   0   4   2       11.49       13.13      0.57 o
   1   4   2      344.07      381.72      7.30 o
   2   4   2      165.39      163.89     11.60 o
   3   4   2        7.29        7.88      1.39 o
   4   4   2       20.48       20.99      1.49 o
   5   4   2       22.58       21.85      1.68 o
  -6   5   2       14.59       14.50      1.89 o
  -5   5   2       29.27       26.13      2.28 o
  -4   5   2       33.06       28.94      2.24 o
  -3   5   2       14.45       14.87      0.78 o
  -2   5   2       23.99       23.21      0.89 o
  -1   5   2      564.41      613.48     11.48 o
   0   5   2      119.01      133.77      7.81 o
   1   5   2      188.10      195.84      4.07 o
   2   5   2      248.51      238.59      6.47 o
   3   5   2      108.51      107.03      3.68 o
   4   5   2       63.42       60.52      2.73 o
   5   5   2        0.01        1.29      0.79 o
  -6   6   2       13.54       16.45      1.99 o
  -5   6   2       11.74       10.51      1.58 o
  -4   6   2      112.66      113.45      5.34 o
  -3   6   2       31.26       32.87      2.32 o
  -2   6   2       50.87       52.06      1.74 o
  -1   6   2       35.50       37.51      1.22 o
   0   6   2      254.48      270.92      6.53 o
   1   6   2        4.29        5.54      0.71 o
   2   6   2        3.48        2.84      0.69 o
   3   6   2        2.10        3.85      1.03 o
   4   6   2        4.49        3.83      0.93 o
   5   6   2        8.98       10.07      1.50 o
  -6   7   2       15.02       19.04      2.25 o
  -5   7   2        2.29        2.41      0.99 o
  -4   7   2      128.79      119.86      5.65 o
  -3   7   2       22.95       20.33      1.90 o
  -2   7   2       22.21       22.74      1.27 o
  -1   7   2        0.35        0.30      0.29 o
   0   7   2       68.60       65.09      1.96 o
   1   7   2        0.13        0.18      0.41 o
   2   7   2        7.20        5.49      1.16 o
   3   7   2       66.05       64.80      2.88 o
   4   7   2       29.66       29.52      1.96 o
  -5   8   2        3.43        3.58      1.29 o
  -4   8   2       33.41       31.65      2.60 o
  -3   8   2        3.42        5.59      1.27 o
  -2   8   2       34.32       37.53      1.78 o
  -1   8   2        3.09        1.17      0.89 o
   0   8   2      109.92       88.91      3.07 o
   1   8   2        5.28        3.37      0.70 o
   2   8   2       76.07       70.52      2.91 o
   3   8   2        4.74        6.18      1.15 o
   4   8   2        0.79        1.93      0.82 o
  -5   9   2       37.71       40.23      3.35 o
  -4   9   2      107.35      116.21      5.89 o
  -3   9   2      102.12      109.31      5.41 o
  -2   9   2        2.64        4.29      1.14 o
  -1   9   2       23.41       21.27      1.35 o
   0   9   2        0.44        0.59      0.76 o
   1   9   2       28.31       25.72      2.09 o
   2   9   2        0.30        0.53      0.54 o
   3   9   2        2.11        1.50      0.80 o
  -4  10   2        2.16        3.06      1.21 o
  -3  10   2        7.42        8.17      1.69 o
  -2  10   2       38.74       34.71      2.68 o
  -1  10   2      103.07       96.61      5.15 o
   0  10   2        1.26        3.33      1.30 o
   1  10   2       88.86       82.63      5.06 o
   2  10   2        9.40        8.87      1.95 o
  -3  11   2        4.96        3.76      1.20 o
  -2  11   2        3.61        4.57      1.22 o
  -1  11   2       28.83       26.49      2.55 o
   0  11   2        0.02        1.40      1.00 o
   1  11   2        4.15        6.27      1.83 o
  -1 -11   3        8.98        9.53      1.29 o
   0 -11   3        0.09       -0.19      0.62 o
   1 -11   3       35.50       39.45      2.13 o
   2 -11   3        1.72        1.58      1.03 o
   3 -11   3        5.61        7.99      1.76 o
  -2 -10   3        2.64        3.37      0.90 o
  -1 -10   3       68.18       71.15      3.10 o
   0 -10   3      161.41      168.46      7.63 o
   1 -10   3        0.10        1.75      0.66 o
   2 -10   3      148.08      162.22      5.08 o
   3 -10   3       74.16       62.59      3.96 o
   4 -10   3        2.19        3.70      1.17 o
  -3  -9   3        0.12        0.57      0.72 o
  -2  -9   3        2.52        0.59      0.63 o
  -1  -9   3        4.04        3.24      1.79 o
   0  -9   3       62.12       64.44      2.11 o
   1  -9   3       19.14       19.77      1.89 o
   2  -9   3        7.53        7.11      0.93 o
   3  -9   3        0.09        0.72      0.61 o
   4  -9   3        1.25        3.27      0.95 o
   5  -9   3        2.76        2.53      1.28 o
  -4  -8   3        1.73        3.06      1.05 o
  -3  -8   3        7.96        8.34      1.23 o
  -2  -8   3        9.75       10.33      1.13 o
  -1  -8   3      501.38      533.22     13.47 o
   0  -8   3       46.15       45.15      1.61 o
   1  -8   3      283.97      293.58      6.25 o
   2  -8   3        0.42        0.06      0.40 o
   3  -8   3        0.77        1.43      0.53 o
   4  -8   3        5.25        5.01      1.23 o
   5  -8   3        1.70        1.35      0.71 o
  -4  -7   3       17.50       18.71      1.64 o
  -3  -7   3        1.51        2.17      0.75 o
  -2  -7   3      343.03      348.53      9.33 o
  -1  -7   3      130.84      135.23      3.31 o
   0  -7   3       12.82       12.18      1.14 o
   1  -7   3       58.69       58.21      1.80 o
   2  -7   3      147.49      139.15     14.04 o
   3  -7   3        1.58        2.51      0.61 o
   4  -7   3        0.29        1.22      0.55 o
   5  -7   3       46.08       51.27      2.45 o
   6  -7   3        0.15        0.99      0.70 o
  -5  -6   3       14.16       13.64      2.43 o
  -4  -6   3        0.09        0.41      0.60 o
  -3  -6   3        7.08        7.10      1.09 o
  -2  -6   3       85.69       82.57      3.07 o
  -1  -6   3        6.80        4.95      0.57 o
   0  -6   3       75.14       69.66      1.92 o
   1  -6   3        1.39        0.93      0.33 o
   2  -6   3       99.40      101.85      3.64 o
   3  -6   3        6.08        4.90      0.83 o
   4  -6   3        4.73        7.60      0.97 o
   5  -6   3       10.49        9.51      1.12 o
   6  -6   3        2.49        4.84      2.18 o
  -5  -5   3        0.43       -0.47      0.53 o
  -4  -5   3       24.31       26.73      2.22 o
  -3  -5   3        1.56        0.62      0.55 o
  -2  -5   3       49.93       47.53      1.49 o
  -1  -5   3       57.07       48.52      1.75 o
   0  -5   3       41.65       39.56      1.25 o
   1  -5   3      375.31      387.32      7.55 o
   2  -5   3      163.79      199.56      5.29 o
   3  -5   3        8.60        7.80      0.86 o
   4  -5   3       15.24       13.09      1.71 o
   5  -5   3        1.47        1.12      0.69 o
   6  -5   3        0.13        0.65      0.67 o
  -6  -4   3        0.90        1.89      0.77 o
  -5  -4   3        3.94        3.74      1.11 o
  -4  -4   3       57.85       52.92      2.39 o
  -3  -4   3        2.11        2.13      1.01 o
  -2  -4   3      322.93      278.26      6.72 o
  -1  -4   3       51.01       48.20      1.40 o
   0  -4   3       45.87       47.30      1.32 o
   1  -4   3        5.23        3.42      0.37 o
   2  -4   3        1.97        2.28      0.52 o
   3  -4   3      103.69      105.53      3.27 o
   4  -4   3       39.61       34.80      1.72 o
   5  -4   3        4.96        6.20      0.97 o
   6  -4   3        2.06        5.09      1.51 o
  -6  -3   3        4.19        4.85      1.33 o
  -5  -3   3        1.93        1.66      0.70 o
  -4  -3   3       11.13        9.10      0.99 o
  -3  -3   3       97.85      101.93      2.51 o
  -2  -3   3       21.59       24.59      2.90 o
  -1  -3   3        0.79        0.32      0.23 o
   0  -3   3      235.52      222.08      6.10 o
   1  -3   3     1115.28     1181.80     21.48 o
   2  -3   3      887.40      987.89     21.93 o
   3  -3   3       76.77       85.28      3.01 o
   4  -3   3       82.67       83.54      2.87 o
   5  -3   3        0.10        1.63      0.58 o
   6  -3   3       50.41       55.48      3.87 o
  -6  -2   3        3.01        2.15      1.13 o
  -5  -2   3        6.88        6.41      0.98 o
  -4  -2   3        7.06        7.35      0.84 o
  -3  -2   3        0.10       -0.21      0.21 o
  -2  -2   3      243.38      266.22      5.29 o
  -1  -2   3     3457.36     3572.26     63.86 o
   0  -2   3     6405.62     6454.27    115.40 o
   1  -2   3     8427.03     7820.27    179.23 o
   2  -2   3      157.58      177.28      7.33 o
   3  -2   3      113.54       98.35      2.96 o
   4  -2   3       12.76       11.49      0.97 o
   5  -2   3        4.98        6.39      1.53 o
   6  -2   3       13.15       11.74      1.84 o
  -6  -1   3       17.02       18.09      2.19 o
  -5  -1   3        0.45        0.57      0.55 o
  -4  -1   3       54.85       55.71      2.15 o
  -3  -1   3      273.02      282.65      5.70 o
  -2  -1   3      741.20      762.20     14.06 o
  -1  -1   3      100.39      108.54      2.68 o
   0  -1   3      196.12      205.17      3.94 o
   1  -1   3     1789.82     1831.95     34.03 o
   2  -1   3       45.22       43.88      1.15 o
   3  -1   3        6.19        5.83      0.48 o
   4  -1   3        9.85       11.98      0.97 o
   5  -1   3       10.33       11.09      1.68 o
   6  -1   3       19.41       16.86      2.17 o
  -6   0   3       21.59       21.73      2.31 o
  -5   0   3       34.70       34.66      2.67 o
  -4   0   3       14.40       14.43      0.80 o
  -3   0   3      194.84      202.30      4.22 o
  -2   0   3      414.12      422.07      7.98 o
  -1   0   3     1373.37     1369.29     24.70 o
   0   0   3      139.34      132.41      2.61 o
   1   0   3       27.24       24.97      0.75 o
   2   0   3      172.36      180.41      4.41 o
   3   0   3       22.72       19.93      0.84 o
   4   0   3       33.66       37.24      1.68 o
   5   0   3        1.06        2.46      1.22 o
   6   0   3       17.08       19.10      2.28 o
  -6   1   3        0.82        1.76      1.10 o
  -5   1   3        4.18        3.32      0.75 o
  -4   1   3       25.50       28.24      1.15 o
  -3   1   3       21.53       19.74      1.04 o
  -2   1   3       15.76       16.13      0.66 o
  -1   1   3      153.63      130.84      2.62 o
   0   1   3      296.09      297.24      5.55 o
   1   1   3      311.97      319.47      6.79 o
   2   1   3       44.50       37.35      1.05 o
   3   1   3      154.28      149.00      3.23 o
   4   1   3        2.79        2.32      1.20 o
   5   1   3       12.53       11.87      1.75 o
   6   1   3        0.67        1.59      1.09 o
  -6   2   3      104.95      111.35      5.61 o
  -5   2   3       21.40       21.12      1.35 o
  -4   2   3      202.43      220.66      4.73 o
  -3   2   3       45.00       43.54      1.33 o
  -2   2   3      740.74      792.99     14.58 o
  -1   2   3        9.01        6.33      0.53 o
   0   2   3        0.42        1.07      0.19 o
   1   2   3        0.00       -0.06      0.14 o
   2   2   3        1.85        2.58      0.52 o
   3   2   3        0.91        1.42      0.51 o
   4   2   3        3.35        4.73      0.85 o
   5   2   3        1.83        1.28      1.04 o
   6   2   3        0.10        0.85      1.00 o
  -6   3   3        0.19       -0.23      0.68 o
  -5   3   3      118.01      121.17      3.85 o
  -4   3   3       15.22       15.28      0.87 o
  -3   3   3      399.52      423.14      8.17 o
  -2   3   3       79.90       85.95      1.99 o
  -1   3   3      141.57      155.01      3.13 o
   0   3   3       22.04       20.60      0.67 o
   1   3   3      373.02      443.25     10.02 o
   2   3   3       61.85       61.77      2.20 o
   3   3   3        1.35        1.25      0.60 o
   4   3   3        1.59        1.69      0.68 o
   5   3   3       60.77       59.28      2.71 o
   6   3   3        3.58        4.39      1.63 o
  -6   4   3       71.56       78.61      4.40 o
  -5   4   3       11.45       12.08      1.55 o
  -4   4   3       97.61       91.24      2.95 o
  -3   4   3      557.33      617.26     11.68 o
  -2   4   3      128.03      152.28      3.24 o
  -1   4   3      534.01      592.01     11.01 o
   0   4   3      737.13      872.57     16.03 o
   1   4   3       49.83       55.05      1.73 o
   2   4   3       16.29       15.25      1.07 o
   3   4   3       24.93       22.81      1.53 o
   4   4   3       74.42       75.82      4.65 o
   5   4   3        5.47        8.32      1.27 o
  -6   5   3        7.06       11.28      1.70 o
  -5   5   3       25.47       25.86      2.30 o
  -4   5   3        2.12        3.88      1.12 o
  -3   5   3       25.87       26.15      1.96 o
  -2   5   3       15.42       14.97      0.71 o
  -1   5   3        9.13        7.97      1.10 o
   0   5   3        0.00        0.24      0.28 o
   1   5   3        9.72        7.36      0.51 o
   2   5   3       59.67       62.03      2.41 o
   3   5   3      102.58      101.06      6.99 o
   4   5   3        3.10        3.79      0.92 o
   5   5   3       68.64       72.01      4.89 o
  -6   6   3       13.18       14.01      1.94 o
  -5   6   3        4.85        4.66      1.29 o
  -4   6   3       17.25       17.99      1.88 o
  -3   6   3      174.73      166.78      4.72 o
  -2   6   3       54.84       50.80      1.99 o
  -1   6   3      411.07      418.65      8.14 o
   0   6   3        1.29        1.36      0.47 o
   1   6   3       76.66       76.28      2.67 o
   2   6   3        0.37       -0.13      0.45 o
   3   6   3       90.48       83.33      3.20 o
   4   6   3        1.89        4.15      0.94 o
   5   6   3       44.62       43.22      3.29 o
  -6   7   3        1.06        2.84      1.32 o
  -5   7   3       26.30       26.37      2.52 o
  -4   7   3       47.02       41.16      2.92 o
  -3   7   3      107.56      104.58      4.98 o
  -2   7   3       16.74       19.34      2.09 o
  -1   7   3       18.19       19.26      1.20 o
   0   7   3        1.92        2.45      0.43 o
   1   7   3       22.99       18.57      1.57 o
   2   7   3       10.84       13.54      1.19 o
   3   7   3        6.99        6.37      1.14 o
   4   7   3       27.18       29.91      4.96 o
  -5   8   3        0.47        0.85      0.99 o
  -4   8   3        1.03        0.58      0.68 o
  -3   8   3       18.96       17.66      1.85 o
  -2   8   3       59.15       58.72      2.38 o
  -1   8   3        0.13        0.05      0.38 o
   0   8   3       64.61       53.12      3.49 o
   1   8   3       10.38        7.93      0.88 o
   2   8   3        4.64        5.60      0.97 o
   3   8   3        2.94        4.36      1.35 o
  -5   9   3        0.02        0.20      0.80 o
  -4   9   3      117.06      116.99      5.91 o
  -3   9   3       41.81       44.53      3.11 o
  -2   9   3      146.69      153.92      4.77 o
  -1   9   3        0.62        1.05      0.56 o
   0   9   3       63.24       67.68      4.18 o
   1   9   3        5.18        6.17      1.54 o
   3   9   3        0.46        1.40      1.32 o
  -4  10   3        3.43        3.91      1.22 o
  -3  10   3        0.58        1.48      0.82 o
  -2  10   3       15.33       20.95      2.06 o
  -1  10   3       56.49       53.64      3.65 o
   0  10   3       36.74       29.92      2.77 o
   1  10   3       37.50       31.96      3.05 o
   2  10   3       38.81       42.71      3.67 o
  -3  11   3        3.21        2.21      1.13 o
  -2  11   3        2.25        3.67      1.19 o
  -1  11   3        0.48        0.31      0.91 o
   0  11   3        3.10        1.13      1.16 o
   1  11   3       10.55       10.33      2.27 o
  -1 -11   4       21.25       22.71      1.76 o
   0 -11   4        0.91        3.74      1.20 o
   1 -11   4       37.79       42.18      5.81 o
   2 -11   4        4.11        6.24      1.13 o
   3 -11   4        0.54        1.24      1.01 o
  -2 -10   4       36.05       39.61      2.35 o
  -1 -10   4        4.81        7.05      1.19 o
   0 -10   4      105.54      115.79      4.10 o
   1 -10   4       58.06       57.88      3.79 o
   2 -10   4        5.14        6.87      1.51 o
   3 -10   4        0.29        1.68      0.62 o
   4 -10   4        5.29       10.89      2.12 o
  -3  -9   4        0.46        1.02      0.71 o
  -2  -9   4       43.15       45.88      3.06 o
  -1  -9   4       26.27       27.71      1.77 o
   0  -9   4       13.24       11.23      1.02 o
   1  -9   4       11.55       12.38      1.12 o
   2  -9   4       23.11       23.69      1.54 o
   3  -9   4        0.08        0.00      0.52 o
   4  -9   4        1.41        2.37      0.78 o
   5  -9   4        3.35        2.02      1.25 o
  -4  -8   4       10.92       11.83      1.54 o
  -3  -8   4        1.19        1.11      0.58 o
  -2  -8   4       49.77       47.96      4.86 o
  -1  -8   4      309.38      329.64      7.01 o
   0  -8   4      150.82      149.22      4.41 o
   1  -8   4      115.36      115.04      4.38 o
   2  -8   4       11.26        9.48      1.29 o
   3  -8   4       14.31       14.39      1.19 o
   4  -8   4       33.68       33.05      1.89 o
   5  -8   4        0.37        0.74      0.69 o
  -4  -7   4       12.36       12.56      1.53 o
  -3  -7   4       57.16       55.68      2.67 o
  -2  -7   4       22.05       22.68      2.08 o
  -1  -7   4       55.72       57.95      2.21 o
   0  -7   4       55.09       54.26      2.06 o
   1  -7   4       16.52       16.25      0.89 o
   2  -7   4       28.07       26.27      1.47 o
   3  -7   4       35.70       33.78      1.75 o
   4  -7   4       40.43       39.39      2.05 o
   5  -7   4        6.40        8.08      1.21 o
  -5  -6   4        3.31        3.90      1.01 o
  -4  -6   4        9.73        8.23      2.57 o
  -3  -6   4       55.20       51.09      7.74 o
  -2  -6   4       69.25       66.94      1.98 o
  -1  -6   4      226.43      216.73     14.57 o
   0  -6   4        3.73        4.43      0.60 o
   1  -6   4       68.38       72.64      2.44 o
   2  -6   4       28.89       23.20      1.86 o
   3  -6   4        7.94        8.11      0.91 o
   4  -6   4        0.99        0.67      0.50 o
   5  -6   4       20.18       22.84      1.59 o
   6  -6   4        7.38        7.20      1.20 o
  -5  -5   4       28.83       30.51      2.03 o
  -4  -5   4        5.19        5.73      1.05 o
  -3  -5   4       54.41       54.92      2.40 o
  -2  -5   4      190.09      186.19      6.09 o
  -1  -5   4       50.24       50.18      2.88 o
   0  -5   4       78.69       88.54      2.21 o
   1  -5   4       14.13       10.65      0.63 o
   2  -5   4      111.80      120.73      3.60 o
   3  -5   4       18.14       17.72      1.67 o
   4  -5   4        0.48        0.35      0.50 o
   5  -5   4       15.55       15.20      1.29 o
   6  -5   4        0.01        0.84      0.60 o
  -6  -4   4        0.08        0.35      0.68 o
  -5  -4   4        6.84        6.20      1.06 o
  -4  -4   4        0.26        0.67      0.54 o
  -3  -4   4        6.12        5.92      0.62 o
  -2  -4   4       91.30       86.12      2.22 o
  -1  -4   4     2044.53     2222.26     40.09 o
   0  -4   4      302.38      314.57      6.20 o
   1  -4   4      518.22      552.49     10.41 o
   2  -4   4       60.84       64.21      2.22 o
   3  -4   4        0.23        0.59      0.42 o
   4  -4   4        0.68        1.40      0.53 o
   5  -4   4       28.95       25.45      1.58 o
   6  -4   4       15.38       12.98      1.93 o
  -6  -3   4        0.99        1.79      0.80 o
  -5  -3   4       73.86       59.27      2.64 o
  -4  -3   4      108.23      110.15      3.90 o
  -3  -3   4       15.26       15.67      0.84 o
  -2  -3   4      951.04     1087.69     26.49 o
  -1  -3   4      227.56      230.53      4.67 o
   0  -3   4       98.36       99.66      3.26 o
   1  -3   4      102.17      109.81      3.29 o
   2  -3   4     2006.84     2134.08     46.46 o
   3  -3   4       24.74       26.49      2.12 o
   4  -3   4       44.51       45.51      1.96 o
   5  -3   4        0.86        0.79      0.52 o
   6  -3   4        0.04       -0.36      0.82 o
  -6  -2   4        5.72        6.78      1.65 o
  -5  -2   4       32.46       29.76      1.73 o
  -4  -2   4        1.01        1.51      0.40 o
  -3  -2   4       81.15       78.08      2.07 o
  -2  -2   4       78.05       78.75      2.13 o
  -1  -2   4       55.08       59.53      1.79 o
   0  -2   4       40.99       30.85      0.94 o
   1  -2   4       16.33       12.98      0.59 o
   2  -2   4      166.08      152.38      6.88 o
   3  -2   4       13.60       14.60      0.98 o
   4  -2   4       32.91       30.48      1.53 o
   5  -2   4       18.20       15.62      1.88 o
   6  -2   4       14.24       14.30      2.04 o
  -6  -1   4        0.37       -0.03      0.85 o
  -5  -1   4       51.93       50.59      2.31 o
  -4  -1   4        3.73        3.96      0.54 o
  -3  -1   4      121.52      107.27      2.57 o
  -2  -1   4       62.40       71.85      1.78 o
  -1  -1   4      497.73      462.00      9.45 o
   0  -1   4      931.97      953.33     17.31 o
   1  -1   4      270.89      312.91      5.97 o
   2  -1   4      192.79      209.50      4.21 o
   3  -1   4      119.08      125.77      2.83 o
   4  -1   4       47.21       45.11      1.87 o
   5  -1   4        3.33        3.21      1.23 o
   6  -1   4       12.05       11.11      1.79 o
  -6   0   4        1.50        2.73      1.13 o
  -5   0   4        1.49        1.45      0.51 o
  -4   0   4       21.86       23.42      1.32 o
  -3   0   4      115.81      119.07      2.78 o
  -2   0   4     1094.35     1177.30     24.68 o
  -1   0   4       20.09       16.17      1.20 o
   0   0   4      578.26      615.14     11.29 o
   1   0   4      548.05      589.45     10.89 o
   2   0   4       39.80       41.42      1.17 o
   3   0   4      173.40      182.36      3.88 o
   4   0   4        0.03       -0.73      0.73 o
   5   0   4        2.46        1.29      1.04 o
   6   0   4        0.35       -0.48      0.77 o
  -6   1   4       13.09       13.82      1.85 o
  -5   1   4      138.83      139.49      4.22 o
  -4   1   4       48.60       47.17      2.50 o
  -3   1   4        0.05       -0.15      0.28 o
  -2   1   4       43.21       38.92      1.23 o
  -1   1   4      619.59      610.61     21.05 o
   0   1   4       29.40       28.62      0.81 o
   1   1   4      246.12      250.03      5.56 o
   2   1   4       12.46       16.48      0.68 o
   3   1   4      121.93      128.09      3.83 o
   4   1   4       78.63       86.81      3.58 o
   5   1   4        0.17       -0.56      0.79 o
   6   1   4        0.51        0.58      0.93 o
  -6   2   4        3.76        6.85      1.39 o
  -5   2   4       15.81       14.32      1.17 o
  -4   2   4      114.55      112.82      2.84 o
  -3   2   4      175.54      190.90      4.04 o
  -2   2   4     2216.41     2415.70     49.32 o
  -1   2   4      226.18      219.70      9.27 o
   0   2   4       95.16       79.15      1.75 o
   1   2   4      109.54      110.54      2.38 o
   2   2   4      818.98      875.27     20.33 o
   3   2   4        5.88        5.99      0.81 o
   4   2   4      278.66      274.70     23.00 o
   5   2   4        4.67        5.82      1.61 o
   6   2   4        0.48        1.12      1.17 o
  -6   3   4        2.39        5.70      1.39 o
  -5   3   4      167.81      155.55      6.54 o
  -4   3   4        2.20        2.17      0.47 o
  -3   3   4        2.26        1.21      0.35 o
  -2   3   4       17.80       19.66      0.73 o
  -1   3   4      180.20      193.78      4.92 o
   0   3   4       35.65       29.68      0.89 o
   1   3   4      397.45      451.97      8.55 o
   2   3   4        0.25        0.75      0.67 o
   3   3   4       22.90       22.36      1.42 o
   4   3   4       48.53       47.97      2.28 o
   5   3   4        0.82        1.22      1.01 o
  -6   4   4        1.36        2.17      0.99 o
  -5   4   4       11.90        9.97      1.44 o
  -4   4   4       11.12       10.98      1.39 o
  -3   4   4       30.20       31.17      1.21 o
  -2   4   4      621.16      699.33     14.72 o
  -1   4   4      121.07      125.82      2.68 o
   0   4   4        0.37        0.65      0.24 o
   1   4   4      146.71      154.99      3.99 o
   2   4   4      421.82      436.80     10.88 o
   3   4   4      229.46      222.98      6.34 o
   4   4   4      205.28      205.88      6.22 o
   5   4   4       16.70       16.74      1.74 o
  -6   5   4        1.35        0.82      0.85 o
  -5   5   4        0.95       -0.13      0.73 o
  -4   5   4      149.08      146.04      6.27 o
  -3   5   4       43.71       41.28      2.83 o
  -2   5   4      239.81      241.07      8.75 o
  -1   5   4       30.56       40.56      1.18 o
   0   5   4      159.92      157.95      3.38 o
   1   5   4        0.92        0.61      0.42 o
   2   5   4       70.15       78.61      2.86 o
   3   5   4       35.13       34.81      1.89 o
   4   5   4        7.74        8.18      1.24 o
   5   5   4        2.74        1.91      0.93 o
  -6   6   4        3.39        4.29      1.48 o
  -5   6   4        0.02       -0.30      0.70 o
  -4   6   4       18.64       15.88      1.75 o
  -3   6   4      192.72      189.27      5.32 o
  -2   6   4        8.55        7.31      1.17 o
  -1   6   4       42.85       41.49      1.77 o
   0   6   4        2.51        3.22      0.43 o
   1   6   4      101.64      100.51      7.70 o
   2   6   4      142.73      138.94      5.87 o
   3   6   4        1.72        1.71      0.77 o
   4   6   4       13.27       12.74      1.75 o
  -6   7   4        3.23        1.89      1.25 o
  -5   7   4       35.73       39.00      3.12 o
  -4   7   4        5.63        8.73      1.65 o
  -3   7   4       86.62       84.20      4.29 o
  -2   7   4       39.60       37.31      1.76 o
  -1   7   4        4.59        4.58      0.77 o
   0   7   4        7.70        6.77      0.80 o
   1   7   4       12.15       11.67      1.01 o
   2   7   4       20.91       18.13      1.29 o
   3   7   4       67.48       64.75      3.84 o
   4   7   4       13.15       13.69      1.91 o
  -5   8   4        3.39        2.11      1.18 o
  -4   8   4        1.15        2.30      0.97 o
  -3   8   4       95.30       93.25      4.77 o
  -2   8   4       56.59       63.52      2.56 o
  -1   8   4       81.51       71.42      2.69 o
   0   8   4       11.20       12.38      1.69 o
   1   8   4      145.57      134.49      6.70 o
   2   8   4        0.90        2.38      0.75 o
   3   8   4        0.00        0.04      0.77 o
  -5   9   4       20.31       20.62      2.32 o
  -4   9   4       23.54       27.21      2.49 o
  -3   9   4       46.44       41.78      2.97 o
  -2   9   4       27.96       26.26      1.62 o
  -1   9   4        1.87        1.53      0.54 o
   0   9   4       22.83       20.52      2.18 o
   1   9   4        1.73        0.96      1.00 o
   2   9   4        1.38        1.19      1.02 o
   3   9   4        0.10        0.49      0.70 o
  -4  10   4        0.06        2.73      1.10 o
  -3  10   4       25.73       29.91      2.59 o
  -2  10   4       10.58       11.81      1.60 o
  -1  10   4        0.00       -0.68      0.68 o
   0  10   4       46.63       41.46      3.29 o
   1  10   4       50.21       43.54      3.61 o
   2  10   4        0.11        0.34      1.08 o
  -3  11   4        0.10        2.01      0.98 o
  -1  11   4        0.62        3.75      1.31 o
   0  11   4        0.27        1.45      1.09 o
  -1 -11   5        0.08        1.15      0.75 o
   1 -11   5        0.20        1.25      0.73 o
   2 -11   5       16.33       18.19      1.59 o
   3 -11   5        6.40        9.33      1.80 o
  -2 -10   5        9.73       13.28      1.42 o
  -1 -10   5      106.02      110.60      4.19 o
   0 -10   5       35.39       36.06      1.63 o
   1 -10   5       31.83       31.93      1.90 o
   2 -10   5        6.10        7.99      1.08 o
   3 -10   5        0.22        0.15      0.82 o
   4 -10   5        7.69        9.64      1.53 o
  -3  -9   5        0.27        0.92      0.66 o
  -2  -9   5       27.49       23.57      1.72 o
  -1  -9   5        5.71        7.93      1.16 o
   0  -9   5       69.43       75.27      2.39 o
   1  -9   5       55.22       57.58      2.51 o
   2  -9   5        0.73        2.73      0.70 o
   3  -9   5        1.17        1.75      0.66 o
   4  -9   5        3.17        3.57      1.20 o
  -4  -8   5        1.76        4.00      2.31 o
  -3  -8   5        0.51        1.26      0.69 o
  -2  -8   5        0.00        0.81      0.58 o
  -1  -8   5       38.78       36.23      5.72 o
   0  -8   5      306.23      324.23      6.89 o
   1  -8   5       53.46       55.44      2.33 o
   2  -8   5      119.26      119.39      5.61 o
   3  -8   5        5.37        5.72      0.97 o
   4  -8   5        9.34       12.84      1.41 o
   5  -8   5       20.55       22.10      1.70 o
  -4  -7   5        0.42        0.21      0.63 o
  -3  -7   5       73.36       62.90      2.90 o
  -2  -7   5      188.86      183.78      5.86 o
  -1  -7   5       25.09       23.81      1.76 o
   0  -7   5      263.36      267.61      5.75 o
   1  -7   5       37.79       36.92      1.39 o
   2  -7   5        3.77        4.85      1.14 o
   3  -7   5        0.81        2.58      0.95 o
   4  -7   5        0.05       -0.33      0.51 o
   5  -7   5       10.93       10.76      1.29 o
  -5  -6   5        1.30        1.05      0.75 o
  -4  -6   5        1.98        3.61      1.19 o
  -3  -6   5        6.49        5.88      0.97 o
  -2  -6   5       11.62       12.84      0.83 o
  -1  -6   5       39.80       42.44      1.48 o
   0  -6   5        1.12        0.82      0.35 o
   1  -6   5        8.49        8.20      0.62 o
   2  -6   5      110.61      102.70      4.75 o
   3  -6   5       22.17       23.46      1.48 o
   4  -6   5        1.96        1.20      0.58 o
   5  -6   5       11.03       10.06      1.24 o
   6  -6   5        9.69       12.64      1.44 o
  -5  -5   5        3.41        3.84      1.19 o
  -4  -5   5       29.94       26.26      1.72 o
  -3  -5   5        2.20        4.20      1.04 o
  -2  -5   5      131.45      132.59      4.27 o
  -1  -5   5      324.87      309.62      6.32 o
   0  -5   5       28.81       28.96      1.17 o
   1  -5   5      426.00      464.83      9.01 o
   2  -5   5      119.21      125.58      5.43 o
   3  -5   5       14.39       15.69      1.16 o
   4  -5   5        1.42        0.16      0.48 o
   5  -5   5       35.18       34.38      1.93 o
   6  -5   5        0.67        2.21      1.13 o
  -6  -4   5        3.17        7.40      1.68 o
  -5  -4   5        1.83        0.52      0.64 o
  -4  -4   5       51.10       45.32      2.21 o
  -3  -4   5        8.36        7.55      0.68 o
  -2  -4   5        4.76        6.66      0.62 o
  -1  -4   5      514.88      559.12     10.66 o
   0  -4   5       85.41       85.07      2.12 o
   1  -4   5       40.72       42.98      1.30 o
   2  -4   5      415.37      396.25      9.52 o
   3  -4   5       11.20        8.94      1.09 o
   4  -4   5        5.45        6.17      0.93 o
   5  -4   5       13.57       12.51      1.17 o
   6  -4   5        0.83        2.32      1.19 o
  -6  -3   5        0.02        0.64      0.68 o
  -5  -3   5        1.62        1.04      0.61 o
  -4  -3   5       61.41       56.99      2.43 o
  -3  -3   5       30.73       25.94      1.19 o
  -2  -3   5       93.00       86.33      2.21 o
  -1  -3   5       68.22       71.60      1.84 o
   0  -3   5       68.59       66.86      1.71 o
   1  -3   5      221.25      208.17      4.26 o
   2  -3   5      651.94      753.32     14.00 o
   3  -3   5       42.91       39.09      4.11 o
   4  -3   5       92.90       88.48      3.06 o
   5  -3   5       94.25       84.46      3.14 o
   6  -3   5        4.73        5.32      1.52 o
  -6  -2   5        0.87        0.29      0.60 o
  -5  -2   5        2.62        1.99      0.78 o
  -4  -2   5       10.47       10.18      0.77 o
  -3  -2   5       51.20       55.07      1.67 o
  -2  -2   5      281.85      272.40      5.51 o
  -1  -2   5      582.13      625.67     11.67 o
   0  -2   5       89.04       89.47      2.06 o
   1  -2   5     1148.76     1227.29     22.33 o
   2  -2   5      825.14      838.64     15.49 o
   3  -2   5      168.30      155.99      4.32 o
   4  -2   5        2.40        3.61      1.18 o
   5  -2   5        1.27        1.38      1.04 o
   6  -2   5        2.79        3.59      1.41 o
  -6  -1   5       17.52       20.98      2.37 o
  -5  -1   5      169.78      179.63      5.43 o
  -4  -1   5      116.03      116.58      2.95 o
  -3  -1   5      348.43      351.40      7.01 o
  -2  -1   5      322.93      344.46      6.75 o
  -1  -1   5      173.71      164.10      4.06 o
   0  -1   5       10.35       10.56      0.55 o
   1  -1   5       48.22       51.61      1.37 o
   2  -1   5       14.85       15.25      1.05 o
   3  -1   5        9.75        8.72      0.62 o
   4  -1   5        8.96        7.73      1.57 o
   5  -1   5        2.37        1.76      1.04 o
   6  -1   5        2.00        3.96      1.35 o
  -6   0   5       19.41       15.85      1.97 o
  -5   0   5        5.40        6.35      0.76 o
  -4   0   5       52.73       51.23      1.66 o
  -3   0   5       21.69       21.40      0.93 o
  -2   0   5      512.01      539.11     10.18 o
  -1   0   5     1208.11     1194.34     35.50 o
   0   0   5        0.08        0.20      0.19 o
   1   0   5     3833.31     4092.26     93.54 o
   2   0   5      105.67       99.23      2.30 o
   3   0   5      280.67      282.87      5.72 o
   4   0   5       17.75       16.02      1.93 o
   5   0   5        0.57        1.19      1.16 o
   6   0   5        0.17       -0.47      0.86 o
  -6   1   5       35.46       39.65      2.93 o
  -5   1   5      371.47      395.11      8.13 o
  -4   1   5       28.41       25.75      1.14 o
  -3   1   5      245.03      245.07      5.04 o
  -2   1   5      143.24      129.08      2.81 o
  -1   1   5       19.47       17.66      0.90 o
   0   1   5      208.90      224.54      4.41 o
   1   1   5      724.11      824.89     15.15 o
   2   1   5        3.05        4.33      0.45 o
   3   1   5      134.89      138.84      4.14 o
   4   1   5       86.84       88.90      4.72 o
   5   1   5       44.65       43.50      3.37 o
   6   1   5        0.32        0.69      1.19 o
  -6   2   5       16.73       15.16      1.81 o
  -5   2   5       10.60       10.46      1.05 o
  -4   2   5      241.80      251.83      5.36 o
  -3   2   5      171.83      164.84      3.60 o
  -2   2   5     1645.87     1897.76     34.32 o
  -1   2   5      372.88      404.95      9.63 o
   0   2   5       75.21       79.93      2.40 o
   1   2   5       74.97       81.63      2.78 o
   2   2   5        6.41        6.20      0.47 o
   3   2   5       20.15       21.22      1.35 o
   4   2   5        3.26        5.16      1.15 o
   5   2   5        6.38        8.37      1.96 o
   6   2   5        0.31        1.69      1.23 o
  -6   3   5        1.58        1.75      0.96 o
  -5   3   5      161.52      160.77      6.80 o
  -4   3   5       99.50      104.35      3.38 o
  -3   3   5      107.68      113.17      2.89 o
  -2   3   5       98.67      107.71      3.20 o
  -1   3   5      131.11      137.26      4.74 o
   0   3   5      104.50      110.78      2.43 o
   1   3   5      879.61     1027.23     18.82 o
   2   3   5       33.24       33.37      1.88 o
   3   3   5      278.25      292.30      8.67 o
   4   3   5        9.91        7.59      2.23 o
   5   3   5       59.77       58.80      4.10 o
  -6   4   5        0.47        1.69      0.95 o
  -5   4   5        0.00        1.58      0.79 o
  -4   4   5       48.78       45.54      2.00 o
  -3   4   5       19.84       19.09      2.34 o
  -2   4   5      439.27      474.67     12.58 o
  -1   4   5      194.27      212.74      5.52 o
   0   4   5       30.75       27.70      0.93 o
   1   4   5      314.50      333.66      6.54 o
   2   4   5       21.03       23.34      1.37 o
   3   4   5       51.52       53.17      2.35 o
   4   4   5        9.81       12.61      1.35 o
   5   4   5       13.38       15.58      2.19 o
  -6   5   5        0.83        0.32      0.84 o
  -5   5   5        8.21        6.75      1.57 o
  -4   5   5       10.26        9.94      1.44 o
  -3   5   5       21.90       20.72      2.26 o
  -2   5   5       43.82       43.30      2.26 o
  -1   5   5        0.31       -0.31      0.31 o
   0   5   5       47.19       38.25      1.20 o
   1   5   5       32.83       33.55      1.60 o
   2   5   5       41.99       40.24      2.83 o
   3   5   5       32.34       28.76      1.72 o
   4   5   5       35.91       37.19      2.11 o
   5   5   5       15.40       14.58      1.40 o
  -6   6   5        2.60        1.85      1.07 o
  -5   6   5        3.94        5.08      1.42 o
  -4   6   5        0.19       -0.24      0.64 o
  -3   6   5      144.20      155.57      6.32 o
  -2   6   5       73.72       66.72      2.49 o
  -1   6   5       53.58       54.75      2.15 o
   0   6   5       49.02       48.89      1.92 o
   1   6   5       38.39       35.97      1.76 o
   2   6   5       70.17       74.47      2.88 o
   3   6   5        0.13        0.10      0.73 o
   4   6   5       18.29       18.03      2.63 o
  -5   7   5        2.62        3.35      1.30 o
  -4   7   5       38.68       41.32      2.98 o
  -3   7   5        4.73        7.95      0.95 o
  -2   7   5      394.60      396.14     22.47 o
  -1   7   5        6.87        5.94      0.87 o
   0   7   5       15.24       12.09      1.65 o
   1   7   5       15.79       10.43      1.58 o
   2   7   5       37.64       33.10      2.90 o
   3   7   5       32.23       34.89      2.03 o
   4   7   5        0.06        1.31      1.44 o
  -5   8   5        0.50        1.76      1.04 o
  -4   8   5       12.33       10.87      1.56 o
  -3   8   5       47.57       49.05      3.20 o
  -2   8   5        7.93        8.29      1.63 o
  -1   8   5        0.36       -0.06      0.43 o
   0   8   5      108.86      100.22      5.30 o
   1   8   5       13.47       14.42      1.97 o
   2   8   5        3.37        2.74      1.02 o
   3   8   5       11.63        9.55      1.66 o
  -4   9   5        0.48        0.47      0.68 o
  -3   9   5       13.44       14.74      1.76 o
  -2   9   5      161.21      155.39      4.91 o
  -1   9   5        6.56        5.22      1.43 o
   0   9   5       69.61       63.13      4.13 o
   1   9   5       12.49       15.57      2.11 o
   2   9   5       13.89       11.12      1.94 o
  -4  10   5        0.34        0.39      0.73 o
  -3  10   5        3.39        4.04      1.36 o
  -2  10   5       30.11       32.03      2.49 o
  -1  10   5       21.04       24.86      2.60 o
   0  10   5        5.04        4.74      1.44 o
   1  10   5        3.38        4.28      1.51 o
  -1  11   5       32.66       34.52      3.23 o
  -1 -11   6        1.20        1.49      0.75 o
   0 -11   6        8.14        7.79      1.75 o
   1 -11   6       10.42       11.84      1.36 o
   2 -11   6        0.26        0.63      0.67 o
   3 -11   6        1.70        2.67      0.94 o
  -2 -10   6        0.99        2.54      0.80 o
  -1 -10   6        2.99        4.35      1.72 o
   0 -10   6       38.80       43.19      2.24 o
   1 -10   6        0.26        1.23      0.71 o
   2 -10   6       18.59       18.46      1.52 o
   3 -10   6        0.08        1.35      0.77 o
   4 -10   6        0.23        0.52      1.10 o
  -3  -9   6       62.89       75.82      5.04 o
  -2  -9   6       70.44       74.77      3.33 o
  -1  -9   6      229.34      245.69     11.67 o
   0  -9   6       17.10       20.02      1.16 o
   1  -9   6       73.06       73.17      2.94 o
   2  -9   6        6.29        8.55      1.06 o
   3  -9   6        1.69        1.36      0.69 o
   4  -9   6        9.10        9.05      1.02 o
  -4  -8   6       10.27       10.01      2.29 o
  -3  -8   6       14.81       15.63      1.47 o
  -2  -8   6       94.62       98.37      3.79 o
  -1  -8   6       41.78       40.74      1.63 o
   0  -8   6       64.28       60.70      3.74 o
   1  -8   6       48.06       43.23      2.10 o
   2  -8   6        2.68        3.54      0.77 o
   3  -8   6        8.38        7.38      1.58 o
   4  -8   6        1.73        2.81      1.15 o
   5  -8   6        0.59        2.21      1.11 o
  -4  -7   6        0.46        0.36      0.62 o
  -3  -7   6       16.84       14.41      1.39 o
  -2  -7   6       22.79       22.68      1.56 o
  -1  -7   6       10.54        9.48      0.78 o
   0  -7   6        8.56        8.12      0.73 o
   1  -7   6        2.29        2.89      0.63 o
   2  -7   6        0.63        1.02      0.57 o
   3  -7   6        0.34        0.98      0.54 o
   4  -7   6       58.50       57.67      2.65 o
   5  -7   6        1.16        2.80      0.81 o
  -5  -6   6        8.66       10.80      2.07 o
  -4  -6   6       12.34       10.92      1.57 o
  -3  -6   6       50.44       46.09      2.48 o
  -2  -6   6      242.51      251.57      5.53 o
  -1  -6   6       23.25       26.32      1.16 o
   0  -6   6       92.51       96.42      2.54 o
   1  -6   6        6.49        7.71      0.75 o
   2  -6   6       17.23       15.45      1.13 o
   3  -6   6       56.48       51.76      2.28 o
   4  -6   6       16.02       14.76      1.25 o
   5  -6   6        0.30        1.22      0.65 o
  -5  -5   6        9.37        7.96      1.27 o
  -4  -5   6       60.80       51.50      2.51 o
  -3  -5   6       13.99       13.99      1.54 o
  -2  -5   6       10.58        8.30      0.68 o
  -1  -5   6       17.53       16.16      1.06 o
   0  -5   6        0.74        0.88      0.31 o
   1  -5   6       29.67       28.07      1.09 o
   2  -5   6       15.14       14.89      1.84 o
   3  -5   6        2.72        2.41      0.63 o
   4  -5   6       13.73       11.23      1.55 o
   5  -5   6       10.67        8.98      1.82 o
   6  -5   6        0.15        1.72      0.96 o
  -5  -4   6        0.60        0.43      0.73 o
  -4  -4   6        6.08        6.57      1.04 o
  -3  -4   6       23.31       21.70      1.10 o
  -2  -4   6       38.94       37.28      1.37 o
  -1  -4   6      774.86      832.00     15.60 o
   0  -4   6      297.22      299.30      6.03 o
   1  -4   6     1203.14     1324.20     24.24 o
   2  -4   6      132.56      117.31      3.55 o
   3  -4   6        3.91        4.03      0.75 o
   4  -4   6       25.27       22.15      1.58 o
   5  -4   6        2.98        2.57      0.68 o
   6  -4   6        0.43        2.65      1.14 o
  -6  -3   6        3.61        4.54      1.10 o
  -5  -3   6       23.74       22.40      1.62 o
  -4  -3   6       86.86       75.11      2.92 o
  -3  -3   6       50.11       51.19      1.83 o
  -2  -3   6       41.10       50.75      1.58 o
  -1  -3   6      182.46      195.80      4.16 o
   0  -3   6        1.92        3.08      0.41 o
   1  -3   6       68.30       70.96      1.84 o
   2  -3   6      446.76      456.25      8.79 o
   3  -3   6       21.03       18.21      1.22 o
   4  -3   6      103.12      110.31      3.62 o
   5  -3   6        0.92        0.15      0.83 o
   6  -3   6        0.70        2.01      1.13 o
  -6  -2   6       11.56       13.18      1.66 o
  -5  -2   6       12.93       13.71      3.20 o
  -4  -2   6       51.85       48.54      1.68 o
  -3  -2   6       52.76       52.59      1.70 o
  -2  -2   6       10.95       12.51      0.84 o
  -1  -2   6      155.10      136.22      3.02 o
   0  -2   6        0.50        0.08      0.22 o
   1  -2   6       94.90       99.07      3.17 o
   2  -2   6        3.43        2.87      0.40 o
   3  -2   6       27.64       27.15      1.87 o
   4  -2   6       69.10       70.75      5.99 o
   5  -2   6        0.15        1.13      1.06 o
   6  -2   6        0.42        2.98      1.24 o
  -6  -1   6        8.32        8.84      1.77 o
  -5  -1   6       22.38       20.77      1.43 o
  -4  -1   6      370.41      404.73      9.25 o
  -3  -1   6       30.55       29.84      1.67 o
  -2  -1   6      287.11      271.60      7.19 o
  -1  -1   6        2.69        1.48      0.32 o
   0  -1   6      445.15      485.22      9.17 o
   1  -1   6      215.62      236.72      4.77 o
   2  -1   6      126.52      139.94      3.32 o
   3  -1   6       34.16       28.77      1.94 o
   4  -1   6        0.50        0.27      0.81 o
   5  -1   6        9.95        8.45      1.89 o
   6  -1   6        1.15        2.15      1.27 o
  -6   0   6       16.02       19.25      2.21 o
  -5   0   6       18.37       21.04      1.16 o
  -4   0   6        9.54        7.74      1.11 o
  -3   0   6      980.29     1027.82     19.08 o
  -2   0   6        3.31        2.78      0.40 o
  -1   0   6     1252.32     1370.16     24.92 o
   0   0   6      187.12      208.23      4.22 o
   1   0   6     1297.72     1435.34     26.05 o
   2   0   6      404.95      423.57      8.18 o
   3   0   6       78.36       81.77      3.09 o
   4   0   6        1.83        2.45      1.10 o
   5   0   6        5.41        8.08      1.85 o
   6   0   6        5.15        4.56      1.67 o
  -5   1   6      138.99      141.02      3.56 o
  -4   1   6        2.54        2.76      0.56 o
  -3   1   6       16.08       13.84      0.77 o
  -2   1   6      438.87      491.51      9.35 o
  -1   1   6      396.59      406.25      7.71 o
   0   1   6      175.80      163.63      3.39 o
   1   1   6       58.13       65.20      1.67 o
   2   1   6      152.81      162.01      3.50 o
   3   1   6        9.78        8.88      0.95 o
   4   1   6        9.92        9.27      1.77 o
   5   1   6       34.29       39.09      3.29 o
   6   1   6        9.12        9.93      2.15 o
  -6   2   6       15.52       15.16      1.84 o
  -5   2   6        0.00        0.39      0.54 o
  -4   2   6       53.82       55.12      2.26 o
  -3   2   6       41.65       40.20      1.99 o
  -2   2   6       86.37      102.18      3.11 o
  -1   2   6      225.47      232.79      9.53 o
   0   2   6      104.76      108.88      2.41 o
   1   2   6      279.18      320.49      6.28 o
   2   2   6      190.11      218.44      7.36 o
   3   2   6       98.37       97.18      3.32 o
   4   2   6       37.92       44.30      2.14 o
   5   2   6       45.78       50.59      3.78 o
  -6   3   6        1.08        2.97      1.05 o
  -5   3   6       62.66       54.16      3.36 o
  -4   3   6       65.11       66.62      3.03 o
  -3   3   6        0.47        0.39      0.46 o
  -2   3   6       34.35       39.98      1.69 o
  -1   3   6       75.26       69.28      4.10 o
   0   3   6        3.77        4.63      0.42 o
   1   3   6        2.22        1.67      0.43 o
   2   3   6        3.92        3.25      0.68 o
   3   3   6       35.90       32.66      1.75 o
   4   3   6        7.68        9.79      1.53 o
   5   3   6       45.74       46.68      3.65 o
  -6   4   6        0.35        0.68      0.78 o
  -5   4   6        0.13        0.87      0.75 o
  -4   4   6       11.47       12.40      1.12 o
  -3   4   6       29.25       28.44      1.53 o
  -2   4   6       16.59       16.66      1.57 o
  -1   4   6       13.73       11.61      0.88 o
   0   4   6       83.03       72.12      1.82 o
   1   4   6       33.64       39.02      1.25 o
   2   4   6       49.89       54.67      5.63 o
   3   4   6        1.00        1.87      0.66 o
   4   4   6       13.93       14.13      1.27 o
   5   4   6        2.21        2.16      1.29 o
  -6   5   6        0.34        0.80      0.95 o
  -5   5   6        0.87        0.70      0.87 o
  -4   5   6        0.14        0.36      0.73 o
  -3   5   6        9.87        9.25      1.68 o
  -2   5   6       54.09       55.99      2.21 o
  -1   5   6       12.45       10.47      0.93 o
   0   5   6        8.45        7.71      0.76 o
   1   5   6        5.11        4.35      0.69 o
   2   5   6       37.47       32.54      4.31 o
   3   5   6       35.16       31.84      1.83 o
   4   5   6        3.12        5.03      0.98 o
  -6   6   6        9.09       11.84      2.21 o
  -5   6   6        8.88        9.28      1.81 o
  -4   6   6       39.22       34.77      2.62 o
  -3   6   6        2.21        2.16      0.67 o
  -2   6   6      328.67      326.92     12.87 o
  -1   6   6        4.50        4.04      0.85 o
   0   6   6        0.70        1.43      0.53 o
   1   6   6        0.02        0.80      0.63 o
   2   6   6       39.80       34.32      2.08 o
   3   6   6       17.68       17.01      1.43 o
   4   6   6       15.26       19.92      1.62 o
  -5   7   6        4.11        3.19      1.25 o
  -4   7   6        0.18        0.89      0.79 o
  -3   7   6      101.20       93.96      6.91 o
  -2   7   6      122.11      124.12      4.03 o
  -1   7   6      231.46      237.58      8.00 o
   0   7   6      115.06      112.25      5.73 o
   1   7   6       15.88       12.59      1.78 o
   2   7   6        4.43        3.15      1.16 o
   3   7   6       40.46       44.97      3.84 o
  -5   8   6        5.11        2.72      1.06 o
  -4   8   6        0.03        0.86      0.79 o
  -3   8   6       12.13        9.59      1.40 o
  -2   8   6        0.19        1.42      0.66 o
  -1   8   6        0.40        1.08      0.98 o
   0   8   6       95.01      111.05      5.89 o
   1   8   6      132.86      124.90      6.44 o
   2   8   6        2.88        6.25      1.58 o
   3   8   6        6.93        8.47      1.85 o
  -4   9   6       20.67       19.82      2.19 o
  -3   9   6        0.30        0.29      0.70 o
  -2   9   6       17.81       17.46      1.98 o
  -1   9   6       14.48       13.26      1.97 o
   0   9   6        2.25        3.75      1.38 o
   1   9   6       29.11       31.80      2.95 o
   2   9   6        8.43        6.84      1.66 o
  -3  10   6        1.38        2.45      1.00 o
  -2  10   6        7.75       11.34      2.00 o
  -1  10   6       33.70       32.18      3.06 o
   0  10   6       34.24       37.74      3.32 o
   1  10   6        0.76        1.62      1.18 o
  -1 -11   7       10.58       12.99      1.43 o
   0 -11   7        4.48        6.89      1.61 o
   1 -11   7       27.23       29.05      2.00 o
   2 -11   7        7.02        7.76      4.38 o
  -2 -10   7        2.12        3.31      0.92 o
  -1 -10   7        4.36        5.75      1.07 o
   0 -10   7      118.32      116.04      4.83 o
   1 -10   7       55.61       63.98      4.22 o
   2 -10   7        4.16        2.88      0.84 o
   3 -10   7        1.41        1.78      1.04 o
  -3  -9   7       22.00       20.23      1.74 o
  -2  -9   7       31.21       29.79      1.99 o
  -1  -9   7        0.35        1.41      0.53 o
   0  -9   7       24.03       22.00      1.37 o
   1  -9   7        6.72        5.73      0.99 o
   2  -9   7       16.22       14.22      1.33 o
   3  -9   7        2.10        3.30      1.37 o
   4  -9   7        9.25        9.01      1.11 o
  -4  -8   7        7.39        7.95      1.30 o
  -3  -8   7       78.52       62.41      6.64 o
  -2  -8   7        2.47        1.73      0.63 o
  -1  -8   7       15.28       15.80      1.03 o
   0  -8   7      121.08      137.70      3.56 o
   1  -8   7       15.23       18.45      1.37 o
   2  -8   7       23.59       22.19      1.64 o
   3  -8   7       21.48       18.97      1.43 o
   4  -8   7       22.88       23.73      3.58 o
   5  -8   7        0.02        0.44      0.68 o
  -4  -7   7        8.10        7.18      1.70 o
  -3  -7   7        7.92        4.96      1.26 o
  -2  -7   7       28.38       24.76      1.34 o
  -1  -7   7        1.29        1.18      0.49 o
   0  -7   7        9.13        8.95      0.79 o
   1  -7   7        5.05        4.91      1.47 o
   2  -7   7        9.98        8.85      1.06 o
   3  -7   7       23.14       19.41      1.37 o
   4  -7   7        1.03        2.11      0.65 o
   5  -7   7        0.00        0.29      0.60 o
  -5  -6   7        0.00        0.47      0.98 o
  -4  -6   7        5.45        3.81      0.96 o
  -3  -6   7       49.24       42.86      2.22 o
  -2  -6   7       34.13       34.70      1.43 o
  -1  -6   7       11.47       10.64      0.78 o
   0  -6   7       43.48       42.66      1.52 o
   1  -6   7       53.18       51.84      2.26 o
   2  -6   7        1.44        2.13      1.44 o
   3  -6   7        0.69        0.15      0.46 o
   4  -6   7        3.56        3.87      0.83 o
   5  -6   7        0.68        1.10      0.61 o
  -5  -5   7        0.06        1.02      1.35 o
  -4  -5   7        0.08        0.06      0.64 o
  -3  -5   7        3.08        2.74      0.56 o
  -2  -5   7      147.69      156.59      3.76 o
  -1  -5   7        3.55        3.64      0.54 o
   0  -5   7       23.86       20.55      1.85 o
   1  -5   7       12.75        9.43      0.75 o
   2  -5   7       69.26       65.33      2.63 o
   3  -5   7      395.64      380.12     18.22 o
   4  -5   7        3.57        4.32      0.84 o
   5  -5   7       13.46       13.51      1.23 o
  -5  -4   7        7.54        7.33      2.19 o
  -4  -4   7        9.76        9.29      1.06 o
  -3  -4   7       79.63       79.49      2.35 o
  -2  -4   7        0.77        0.52      0.33 o
  -1  -4   7      349.98      357.38      7.20 o
   0  -4   7        9.70        9.24      0.83 o
   1  -4   7      133.17      148.77      3.38 o
   2  -4   7       48.89       38.87      1.77 o
   3  -4   7       31.65       32.48      1.68 o
   4  -4   7        2.77        3.63      0.76 o
   5  -4   7        5.42        6.94      1.02 o
   6  -4   7        0.15       -0.86      0.86 o
  -6  -3   7       17.74       18.60      3.29 o
  -5  -3   7        4.29        5.34      1.04 o
  -4  -3   7       15.44       14.25      0.93 o
  -3  -3   7       20.04       20.77      2.15 o
  -2  -3   7        3.03        2.52      0.47 o
  -1  -3   7      345.79      359.30      7.17 o
   0  -3   7       31.88       33.14      1.16 o
   1  -3   7      485.41      487.65      9.40 o
   2  -3   7       20.11       16.69      1.18 o
   3  -3   7       56.87       57.44      4.09 o
   4  -3   7        9.16       10.59      2.13 o
   5  -3   7       23.04       17.21      2.13 o
   6  -3   7        4.20        7.10      1.68 o
  -6  -2   7       18.84       25.84      2.07 o
  -5  -2   7        0.24        2.26      0.79 o
  -4  -2   7        1.11        0.94      0.45 o
  -3  -2   7        5.70        5.92      0.65 o
  -2  -2   7        1.78        1.40      0.37 o
  -1  -2   7       58.38       61.84      1.71 o
   0  -2   7      116.58      124.42      2.84 o
   1  -2   7        0.59        0.37      0.27 o
   2  -2   7       24.17       22.38      0.95 o
   3  -2   7       12.48       12.49      1.01 o
   4  -2   7       73.23       60.44      3.62 o
   5  -2   7       26.84       26.64      2.63 o
   6  -2   7        0.12        1.67      1.09 o
  -6  -1   7      120.42      127.40      5.50 o
  -5  -1   7       32.97       35.93      1.52 o
  -4  -1   7      554.50      581.75     11.41 o
  -3  -1   7       60.41       63.59      2.46 o
  -2  -1   7        6.24        3.62      0.46 o
  -1  -1   7       26.41       29.80      1.04 o
   0  -1   7        9.52       11.79      1.07 o
   1  -1   7       56.05       64.29      1.73 o
   2  -1   7      267.37      276.00      5.62 o
   3  -1   7       18.11       19.50      1.22 o
   4  -1   7       66.61       62.81      3.84 o
   5  -1   7        9.82       10.76      2.14 o
   6  -1   7        8.07        8.72      2.14 o
  -5   0   7        2.55        3.83      0.75 o
  -4   0   7       50.85       50.06      1.76 o
  -3   0   7        1.07        1.92      0.44 o
  -2   0   7      105.50      104.12      2.49 o
  -1   0   7        2.82        2.75      0.39 o
   0   0   7     1097.38     1283.97     23.44 o
   1   0   7      228.40      241.97      4.93 o
   2   0   7      180.56      180.97      3.90 o
   3   0   7      427.13      430.56      8.50 o
   4   0   7      128.56      133.08      6.25 o
   5   0   7        0.38        0.75      1.10 o
  -6   1   7       33.01       35.36      2.85 o
  -5   1   7       57.78       62.11      2.60 o
  -4   1   7      441.02      433.01     11.55 o
  -3   1   7       10.59        7.35      1.13 o
  -2   1   7        5.02        3.87      0.44 o
  -1   1   7      955.79     1045.06     26.10 o
   0   1   7      112.14      124.12      2.76 o
   1   1   7       72.38       89.27      2.18 o
   2   1   7      522.64      558.68     10.66 o
   3   1   7        1.19        0.76      1.09 o
   4   1   7       82.77       88.32      4.82 o
   5   1   7        5.82        6.94      1.88 o
  -6   2   7        4.75        3.84      1.18 o
  -5   2   7        1.72        2.74      0.74 o
  -4   2   7        4.33        3.66      0.79 o
  -3   2   7       15.46       13.72      1.10 o
  -2   2   7      143.01      141.96      4.10 o
  -1   2   7       63.87       62.43      1.98 o
   0   2   7       65.02       72.79      1.81 o
   1   2   7       82.54       79.68      2.00 o
   2   2   7       65.90       66.43      4.51 o
   3   2   7        2.37        2.81      0.71 o
   4   2   7      261.57      259.86     10.43 o
   5   2   7        8.20       11.49      2.23 o
  -6   3   7        0.09        1.19      0.95 o
  -5   3   7        2.34        3.20      1.13 o
  -4   3   7       13.20       13.42      1.73 o
  -3   3   7       76.88       73.83      5.21 o
  -2   3   7      166.17      166.84      4.71 o
  -1   3   7        0.78        0.14      0.34 o
   0   3   7        8.74        8.52      0.80 o
   1   3   7       53.80       57.63      1.62 o
   2   3   7       26.32       31.43      2.89 o
   3   3   7        2.69        2.48      0.67 o
   4   3   7       27.53       26.40      1.69 o
   5   3   7        7.06        7.17      1.84 o
  -6   4   7        0.36        0.73      0.86 o
  -5   4   7        0.77        1.44      0.91 o
  -4   4   7        0.75       -0.08      0.45 o
  -3   4   7        3.25        2.82      0.70 o
  -2   4   7        0.49       -0.28      0.40 o
  -1   4   7        0.05       -0.36      0.49 o
   0   4   7       33.03       30.80      1.45 o
   1   4   7        1.94        0.82      0.45 o
   2   4   7        4.45        4.94      0.84 o
   3   4   7        4.20        4.36      0.85 o
   4   4   7       16.65       15.90      1.42 o
   5   4   7        4.66        5.56      1.75 o
  -6   5   7        0.96        3.65      1.41 o
  -5   5   7       31.16       22.96      2.31 o
  -4   5   7       15.69       13.71      1.56 o
  -3   5   7        0.22        0.26      0.50 o
  -2   5   7       28.78       26.44      1.51 o
  -1   5   7        0.19        0.27      0.40 o
   0   5   7       80.71       78.79      2.70 o
   1   5   7        3.35        4.85      1.21 o
   2   5   7       20.51       18.51      1.95 o
   3   5   7        1.67        1.48      0.65 o
   4   5   7        0.96        2.92      0.83 o
  -5   6   7        0.54        0.74      0.94 o
  -4   6   7       15.99       10.78      1.49 o
  -3   6   7       21.51       19.22      1.62 o
  -2   6   7        0.48        1.05      0.62 o
  -1   6   7      166.11      146.87     10.11 o
   0   6   7      190.33      203.04      5.63 o
   1   6   7      250.68      256.56     10.62 o
   2   6   7       31.01       26.29      2.42 o
   3   6   7       20.13       20.79      1.54 o
   4   6   7        0.31        1.01      0.66 o
  -5   7   7        1.72        1.90      1.16 o
  -4   7   7        7.37        9.86      1.81 o
  -3   7   7      127.23      118.03      6.85 o
  -2   7   7      318.23      315.68      8.43 o
  -1   7   7      100.00       88.27      3.17 o
   0   7   7       27.49       23.36      2.35 o
   1   7   7        4.65        3.23      1.30 o
   2   7   7       26.00       23.14      2.39 o
   3   7   7        0.03        1.08      0.88 o
  -5   8   7        4.89        6.06      1.46 o
  -4   8   7        5.66        7.54      1.60 o
  -3   8   7       26.35       24.32      2.77 o
  -2   8   7        0.04        0.98      0.98 o
  -1   8   7        0.62        2.13      0.67 o
   0   8   7       21.04       21.89      2.46 o
   1   8   7       30.12       26.72      2.74 o
   2   8   7        8.52        6.06      1.43 o
   3   8   7        0.99        1.39      0.98 o
  -4   9   7       21.63       22.69      2.35 o
  -3   9   7       32.15       25.51      2.38 o
  -2   9   7        0.04        0.62      0.62 o
  -1   9   7        9.38       10.90      1.79 o
   0   9   7        0.17       -0.03      0.92 o
   1   9   7        1.64        1.67      1.26 o
   2   9   7        1.77        1.23      1.08 o
  -3  10   7        1.13        2.16      0.98 o
  -2  10   7        0.19        1.04      1.17 o
  -1  10   7       27.81       32.04      3.11 o
   0  10   7       19.79       22.69      2.70 o
   0 -11   8        0.63        0.74      1.06 o
   1 -11   8        1.61        4.73      1.10 o
   2 -11   8        2.02        3.23      1.14 o
  -2 -10   8        4.82        3.49      0.91 o
  -1 -10   8        3.30        5.00      0.98 o
   0 -10   8       25.78       29.05      1.92 o
   1 -10   8       77.24       78.79      3.34 o
   2 -10   8       25.68       26.75      1.90 o
   3 -10   8       41.41       40.03      2.93 o
  -3  -9   8       83.40       88.81      3.95 o
  -2  -9   8        0.02        0.50      0.57 o
  -1  -9   8       90.69       97.42      2.97 o
   0  -9   8        0.15        0.46      0.77 o
   1  -9   8        1.91        3.60      0.88 o
   2  -9   8        4.52        6.03      1.13 o
   3  -9   8       26.93       27.38      1.89 o
   4  -9   8        6.58        4.75      1.55 o
  -3  -8   8       23.80       20.66      1.64 o
  -2  -8   8       38.24       35.92      2.98 o
  -1  -8   8       11.96       12.84      0.93 o
   0  -8   8       54.38       51.05      1.86 o
   1  -8   8        0.61        0.45      0.55 o
   2  -8   8       20.23       17.91      2.75 o
   3  -8   8        2.14        3.28      0.80 o
   4  -8   8        3.80        3.62      0.84 o
  -4  -7   8        0.96        2.44      0.86 o
  -3  -7   8        2.93        2.70      0.75 o
  -2  -7   8        8.73        8.60      0.85 o
  -1  -7   8        7.64        8.65      1.02 o
   0  -7   8       23.73       25.58      1.22 o
   1  -7   8       52.20       56.15      2.43 o
   2  -7   8        5.77        6.12      1.33 o
   3  -7   8       26.42       23.90      2.39 o
   4  -7   8       23.44       15.73      1.36 o
   5  -7   8        0.11        0.57      0.64 o
  -5  -6   8        2.67        3.64      1.44 o
  -4  -6   8       20.85       20.70      1.66 o
  -3  -6   8      133.99      130.23      4.52 o
  -2  -6   8       23.72       20.44      1.10 o
  -1  -6   8        3.05        2.36      0.53 o
   0  -6   8      128.61      133.55      3.33 o
   1  -6   8        3.18        3.29      0.69 o
   2  -6   8       94.41       85.75      3.12 o
   3  -6   8       62.40       54.20      4.58 o
   4  -6   8        0.01        1.19      0.58 o
   5  -6   8       10.52       11.36      1.45 o
  -5  -5   8       19.64       24.16      3.03 o
  -4  -5   8        2.70        1.43      0.70 o
  -3  -5   8       12.91       15.15      1.00 o
  -2  -5   8       35.74       34.95      2.45 o
  -1  -5   8       89.42       81.06      2.57 o
   0  -5   8       11.95       10.50      0.76 o
   1  -5   8       19.66       16.41      0.89 o
   2  -5   8       67.02       65.11      4.15 o
   3  -5   8       11.28       11.94      1.10 o
   4  -5   8        6.49        7.26      0.96 o
   5  -5   8        6.03        6.65      1.08 o
  -5  -4   8        4.51        2.85      0.84 o
  -4  -4   8        0.92        2.26      0.75 o
  -3  -4   8       76.03       73.28      3.09 o
  -2  -4   8        1.10        2.47      1.24 o
  -1  -4   8       22.23       22.71      1.05 o
   0  -4   8      220.63      229.84      4.94 o
   1  -4   8       25.80       24.14      1.03 o
   2  -4   8      511.48      513.00     12.29 o
   3  -4   8      177.86      176.47      5.12 o
   4  -4   8       31.75       31.11      2.58 o
   5  -4   8       22.48       20.02      2.26 o
  -5  -3   8        7.15        6.30      1.12 o
  -4  -3   8       36.60       36.79      1.95 o
  -3  -3   8       95.20       87.17      2.48 o
  -2  -3   8        5.32        6.64      0.65 o
  -1  -3   8        4.63        5.26      0.94 o
   0  -3   8       44.15       45.30      1.69 o
   1  -3   8       15.02       14.76      0.81 o
   2  -3   8       47.95       46.71      1.95 o
   3  -3   8       49.87       46.42      2.03 o
   4  -3   8       17.22       15.59      4.50 o
   5  -3   8        7.07        7.45      1.68 o
  -6  -2   8       16.19       15.82      1.50 o
  -5  -2   8        0.19        0.55      0.57 o
  -4  -2   8       15.74       15.55      1.12 o
  -3  -2   8       51.11       48.67      1.68 o
  -2  -2   8        2.71        2.06      0.44 o
  -1  -2   8       11.78       11.87      0.73 o
   0  -2   8       72.54       64.84      1.80 o
   1  -2   8      140.60      153.88      3.48 o
   2  -2   8       80.02       68.01      1.92 o
   3  -2   8      356.53      347.48     10.01 o
   4  -2   8        4.97        6.38      1.58 o
   5  -2   8       59.13       58.24      4.08 o
  -6  -1   8       10.42       11.00      1.76 o
  -5  -1   8       16.20       15.43      1.74 o
  -4  -1   8       59.05       57.14      1.93 o
  -3  -1   8       45.45       36.03      2.33 o
  -2  -1   8        4.04        4.42      0.54 o
  -1  -1   8      260.02      267.30      5.48 o
   0  -1   8      160.38      177.86      3.85 o
   1  -1   8        7.19        7.23      0.60 o
   2  -1   8        0.00       -0.30      0.30 o
   3  -1   8        7.70        7.87      0.96 o
   4  -1   8       81.14       80.46      4.52 o
   5  -1   8        0.72        2.12      1.22 o
  -5   0   8        0.01       -0.21      0.47 o
  -4   0   8      213.60      217.36      4.93 o
  -3   0   8       65.31       60.78      1.84 o
  -2   0   8       49.93       42.45      1.37 o
  -1   0   8      797.77      850.90     15.83 o
   0   0   8      333.05      362.44      7.14 o
   1   0   8        4.86        4.35      0.51 o
   2   0   8        0.63        0.42      0.36 o
   3   0   8       15.51       17.05      1.24 o
   4   0   8        5.35        5.84      1.58 o
   5   0   8        0.68        2.26      1.35 o
  -6   1   8        4.70        4.73      1.49 o
  -5   1   8        5.61        6.39      1.02 o
  -4   1   8        3.80        4.08      0.87 o
  -3   1   8        6.43        6.80      0.91 o
  -2   1   8        2.45        2.24      0.37 o
  -1   1   8        3.12        3.33      0.39 o
   0   1   8       76.16       60.81      2.27 o
   1   1   8       59.26       62.56      2.79 o
   2   1   8        6.50        5.99      0.60 o
   3   1   8        1.38        1.77      0.75 o
   4   1   8       31.43       29.43      2.71 o
   5   1   8       12.79       13.85      2.07 o
  -6   2   8        2.41        1.22      1.02 o
  -5   2   8        2.69        3.80      1.02 o
  -4   2   8       51.40       43.60      2.11 o
  -3   2   8       14.76       13.70      1.16 o
  -2   2   8       24.01       23.00      1.33 o
  -1   2   8       29.43       29.42      0.95 o
   0   2   8        0.70        0.62      0.28 o
   1   2   8       51.51       55.81      1.61 o
   2   2   8        8.63        9.48      1.51 o
   3   2   8        4.70        3.86      0.79 o
   4   2   8        7.42       10.42      1.98 o
   5   2   8        4.45        6.68      1.76 o
  -6   3   8        0.11        0.88      0.96 o
  -5   3   8        7.95        9.29      1.15 o
  -4   3   8       15.69       14.94      1.24 o
  -3   3   8       12.76       12.30      1.12 o
  -2   3   8      384.72      356.12     33.10 o
  -1   3   8       51.90       46.87      2.03 o
   0   3   8        0.08       -0.08      0.25 o
   1   3   8       12.88       10.62      1.53 o
   2   3   8       16.11       20.97      1.34 o
   3   3   8        4.01        4.55      0.89 o
   4   3   8        9.85       10.98      1.25 o
   5   3   8        0.31        1.19      1.23 o
  -6   4   8        0.98        0.82      1.01 o
  -5   4   8        1.33        1.07      0.86 o
  -4   4   8        1.93        2.66      0.77 o
  -3   4   8       10.95       11.65      1.09 o
  -2   4   8       88.52       86.31      3.03 o
  -1   4   8        6.54        6.63      0.87 o
   0   4   8      209.61      213.40      5.74 o
   1   4   8       12.42       13.23      1.04 o
   2   4   8       26.95       29.86      2.06 o
   3   4   8        5.80        7.76      1.20 o
   4   4   8       11.68       11.61      1.22 o
  -6   5   8        2.76        2.62      1.19 o
  -5   5   8        0.61        0.94      0.99 o
  -4   5   8       12.52       11.67      2.50 o
  -3   5   8       65.75       55.35      3.28 o
  -2   5   8        0.45        0.56      0.58 o
  -1   5   8      617.33      622.24     14.92 o
   0   5   8       51.34       46.12      2.91 o
   1   5   8       69.23       59.63      3.74 o
   2   5   8        9.97        8.72      1.49 o
   3   5   8       15.73       18.47      1.45 o
   4   5   8        5.07        6.92      1.20 o
  -5   6   8        0.51        0.46      0.95 o
  -4   6   8       13.13       10.49      1.14 o
  -3   6   8        0.00        1.24      0.58 o
  -2   6   8       47.71       46.88      2.65 o
  -1   6   8      126.35      119.22      5.50 o
   0   6   8      243.58      256.42     10.67 o
   1   6   8       18.77       22.70      2.35 o
   2   6   8       48.99       47.51      3.50 o
   3   6   8        0.50        0.48      0.74 o
  -5   7   8       14.27       12.03      1.79 o
  -4   7   8        8.50        8.64      1.69 o
  -3   7   8        1.11        0.80      0.60 o
  -2   7   8        0.47        1.45      2.07 o
  -1   7   8      189.79      196.14      5.74 o
   0   7   8      161.89      174.26      8.15 o
   1   7   8       18.31       14.98      1.94 o
   2   7   8        3.69        7.26      1.64 o
   3   7   8       11.54       12.21      1.85 o
  -4   8   8        0.11        2.36      0.84 o
  -3   8   8        5.49        3.98      0.90 o
  -2   8   8        0.19        0.49      0.53 o
  -1   8   8        0.81        1.38      1.02 o
   0   8   8       17.52       18.73      2.42 o
   1   8   8        3.96        5.70      1.76 o
   2   8   8        3.59        4.18      1.41 o
  -4   9   8        5.26        4.73      1.34 o
  -3   9   8       25.00       25.69      2.40 o
  -2   9   8        0.28        1.17      1.74 o
  -1   9   8       31.58       39.94      3.43 o
   0   9   8       39.19       39.09      3.55 o
   1   9   8       51.94       52.73      4.23 o
  -2  10   8        4.70        6.85      1.97 o
  -1  10   8       19.04       22.36      2.82 o
   0  10   8       13.96       10.59      2.38 o
  -1 -10   9        3.76        5.31      1.37 o
   0 -10   9       19.92       19.34      1.60 o
   1 -10   9       15.89       16.08      1.49 o
   2 -10   9       21.11       23.98      2.67 o
   3 -10   9        0.00        0.86      0.72 o
  -2  -9   9        5.02        5.02      1.02 o
  -1  -9   9        0.81        1.74      0.53 o
   0  -9   9        0.00        0.50      0.54 o
   1  -9   9       35.12       32.34      1.98 o
   2  -9   9       33.55       32.35      2.03 o
   3  -9   9        1.80        1.32      0.62 o
  -3  -8   9       18.28       18.28      1.53 o
  -2  -8   9       14.30       13.12      1.26 o
  -1  -8   9        6.28        7.65      1.03 o
   0  -8   9        2.23        3.16      0.60 o
   1  -8   9       50.06       52.25      2.48 o
   2  -8   9        6.90        7.54      1.20 o
   3  -8   9       21.16       15.36      1.35 o
   4  -8   9       11.56       10.62      1.19 o
  -4  -7   9        2.86        2.71      1.07 o
  -3  -7   9       11.44       11.59      1.94 o
  -2  -7   9        0.67        0.95      0.44 o
  -1  -7   9        0.02        0.24      0.38 o
   0  -7   9       36.54       32.59      1.43 o
   1  -7   9        3.81        5.56      0.92 o
   2  -7   9        3.44        2.90      0.69 o
   3  -7   9        4.57        5.30      0.94 o
   4  -7   9        0.28        0.93      0.59 o
  -4  -6   9        3.21        5.76      1.18 o
  -3  -6   9       14.07       13.39      1.42 o
  -2  -6   9       30.66       25.85      1.60 o
  -1  -6   9        1.65        2.61      0.56 o
   0  -6   9        4.61        3.85      0.63 o
   1  -6   9       32.57       30.19      1.67 o
   2  -6   9        2.64        3.41      0.76 o
   3  -6   9       24.95       20.02      1.45 o
   4  -6   9       45.50       41.89      2.22 o
   5  -6   9        0.30        2.26      0.70 o
  -5  -5   9        7.49        9.81      1.31 o
  -4  -5   9       25.23       23.12      1.70 o
  -3  -5   9        0.01        0.57      0.42 o
  -2  -5   9        3.15        3.20      0.74 o
  -1  -5   9       23.91       23.08      1.69 o
   0  -5   9       87.96       84.54      2.39 o
   1  -5   9        1.45        1.56      0.44 o
   2  -5   9      151.54      153.17      4.65 o
   3  -5   9        1.30        1.31      0.56 o
   4  -5   9        2.91        2.80      0.70 o
   5  -5   9        2.19        2.97      0.75 o
  -5  -4   9        2.03        2.69      0.82 o
  -4  -4   9       16.01       13.96      1.30 o
  -3  -4   9       75.71       67.51      2.18 o
  -2  -4   9      127.91      120.64      3.85 o
  -1  -4   9       13.50       10.77      0.81 o
   0  -4   9       71.47       69.08      3.45 o
   1  -4   9       27.11       26.05      1.13 o
   2  -4   9        9.31       10.13      0.99 o
   3  -4   9       15.39       12.80      1.13 o
   4  -4   9       36.92       33.67      1.87 o
   5  -4   9        4.84        6.48      1.58 o
  -5  -3   9        0.93        2.74      1.52 o
  -4  -3   9        0.27        0.99      0.45 o
  -3  -3   9       15.31       14.07      1.27 o
  -2  -3   9       39.66       36.19      3.16 o
  -1  -3   9       89.58       94.30      2.65 o
   0  -3   9      334.71      346.77      8.61 o
   1  -3   9       49.12       44.72      2.38 o
   2  -3   9      412.98      405.71      9.95 o
   3  -3   9      385.16      384.29      9.63 o
   4  -3   9        2.18        2.57      1.20 o
   5  -3   9        5.52       11.69      2.20 o
  -6  -2   9        0.26        0.36      0.99 o
  -5  -2   9        1.67        1.81      0.72 o
  -4  -2   9       13.43       12.61      1.38 o
  -3  -2   9      431.12      428.10      8.69 o
  -2  -2   9       17.45       16.85      1.20 o
  -1  -2   9        1.52        2.05      0.45 o
   0  -2   9      337.10      354.82      7.14 o
   1  -2   9       23.34       24.01      1.07 o
   2  -2   9        2.41        1.46      0.47 o
   3  -2   9      212.91      207.73      8.54 o
   4  -2   9        1.15        0.63      0.93 o
   5  -2   9       11.24        9.97      2.13 o
  -6  -1   9       26.04       31.18      2.96 o
  -5  -1   9       14.72       16.75      1.57 o
  -4  -1   9      147.23      146.48      3.68 o
  -3  -1   9       70.00       64.90      2.04 o
  -2  -1   9      116.81      112.13      7.31 o
  -1  -1   9       19.85       17.83      1.58 o
   0  -1   9       15.06       16.54      0.94 o
   1  -1   9        7.30       10.42      0.90 o
   2  -1   9       91.56       89.14      3.58 o
   3  -1   9      258.54      255.26      7.78 o
   4  -1   9       22.14       17.89      2.09 o
   5  -1   9        2.86        3.05      1.41 o
  -6   0   9        2.02        2.43      1.17 o
  -5   0   9        2.90        3.70      0.90 o
  -4   0   9       20.38       19.76      2.37 o
  -3   0   9      269.36      272.56      5.81 o
  -2   0   9       36.81       35.06      1.26 o
  -1   0   9       10.42       11.49      1.01 o
   0   0   9      206.46      216.39      4.60 o
   1   0   9        6.34        7.51      0.65 o
   2   0   9        0.39        1.26      0.43 o
   3   0   9      177.38      160.86      6.92 o
   4   0   9        5.81        4.67      1.38 o
   5   0   9       59.08       61.56      4.31 o
  -6   1   9        1.17        2.73      1.15 o
  -5   1   9        0.00        0.24      0.83 o
  -4   1   9        3.31        2.82      0.79 o
  -3   1   9        9.01        8.28      1.09 o
  -2   1   9        1.98        1.28      0.56 o
  -1   1   9       18.62       19.85      0.85 o
   0   1   9        5.60        5.59      0.64 o
   1   1   9      133.01      138.12      3.89 o
   2   1   9        1.81        0.81      0.42 o
   3   1   9       57.29       62.09      2.92 o
   4   1   9       28.19       27.09      2.60 o
   5   1   9        3.48        3.76      1.63 o
  -6   2   9        7.69        9.35      1.89 o
  -5   2   9       24.08       28.97      1.81 o
  -4   2   9        2.43        1.66      0.78 o
  -3   2   9        1.57        1.18      1.57 o
  -2   2   9       26.88       29.45      1.60 o
  -1   2   9       60.74       63.50      2.38 o
   0   2   9       47.54       42.28      1.35 o
   1   2   9        2.16        3.73      0.66 o
   2   2   9       32.94       31.02      1.63 o
   3   2   9        4.52        6.31      0.97 o
   4   2   9        1.65        1.23      1.22 o
   5   2   9        6.92        6.61      1.82 o
  -6   3   9        0.01        1.22      0.91 o
  -5   3   9       13.13       13.90      1.36 o
  -4   3   9        5.37        5.66      0.97 o
  -3   3   9       19.49       16.67      1.28 o
  -2   3   9        6.93        6.41      0.92 o
  -1   3   9       36.63       34.70      1.92 o
   0   3   9        9.77        7.92      0.83 o
   1   3   9       10.00        8.86      0.66 o
   2   3   9        0.03        0.79      0.52 o
   3   3   9        6.22        6.78      0.97 o
   4   3   9        0.02        0.41      0.96 o
  -6   4   9        9.68       17.09      2.25 o
  -5   4   9        0.30        2.01      1.04 o
  -4   4   9       46.10       33.04      2.57 o
  -3   4   9        0.14        0.66      0.54 o
  -2   4   9        2.80        4.03      0.83 o
  -1   4   9      139.41      125.90      3.97 o
   0   4   9      295.64      279.94      7.30 o
   1   4   9       32.97       33.59      2.65 o
   2   4   9        0.01        0.31      0.46 o
   3   4   9        2.32        3.75      1.28 o
   4   4   9       23.51       28.27      2.44 o
  -5   5   9        1.72        1.85      1.13 o
  -4   5   9       11.47       11.42      1.19 o
  -3   5   9       68.71       63.35      2.68 o
  -2   5   9        0.26        1.54      0.57 o
  -1   5   9      354.20      350.83      9.05 o
   0   5   9       20.81       19.67      1.35 o
   1   5   9       75.99       70.55      4.29 o
   2   5   9       26.92       27.23      2.58 o
   3   5   9        8.76        8.72      1.53 o
   4   5   9        1.54        3.93      1.52 o
  -5   6   9        2.33        2.87      1.19 o
  -4   6   9       21.94       17.53      1.47 o
  -3   6   9       17.11       14.72      1.31 o
  -2   6   9       20.59       20.57      1.45 o
  -1   6   9        3.63        4.05      0.86 o
   0   6   9      506.90      497.16     18.67 o
   1   6   9       20.37       18.77      2.20 o
   2   6   9      106.28      105.23      5.94 o
   3   6   9        1.97        2.63      1.21 o
  -5   7   9        2.89        4.33      1.24 o
  -4   7   9        0.55        1.54      0.77 o
  -3   7   9        4.12        4.23      0.91 o
  -2   7   9       11.99       12.00      1.20 o
  -1   7   9        0.01       -0.22      0.71 o
   0   7   9        0.03        0.66      0.96 o
   1   7   9        0.79        1.83      0.94 o
   2   7   9        0.05        1.67      0.99 o
   3   7   9        1.18        2.93      1.27 o
  -4   8   9        0.43        1.13      0.89 o
  -3   8   9        0.28        0.29      1.13 o
  -2   8   9       22.18       23.79      1.67 o
  -1   8   9        7.01       10.00      2.10 o
   0   8   9       31.21       29.23      2.94 o
   1   8   9        0.11       -0.84      0.96 o
   2   8   9        0.13        0.66      0.94 o
  -3   9   9       31.38       37.82      2.99 o
  -2   9   9       20.66       22.92      1.76 o
  -1   9   9        4.34        4.36      1.64 o
   0   9   9        0.15       -0.08      1.11 o
   1   9   9       11.84       12.32      2.53 o
  -1 -10  10        1.33        5.06      1.01 o
   0 -10  10       11.57       12.50      1.40 o
   1 -10  10        0.52       -0.26      0.64 o
   2 -10  10        6.85        6.06      1.19 o
  -2  -9  10        0.09        1.15      0.58 o
  -1  -9  10        1.75        2.18      0.96 o
   0  -9  10        7.45        7.84      1.23 o
   1  -9  10       16.57       15.19      1.41 o
   2  -9  10       22.24       20.39      1.72 o
   3  -9  10        1.14        1.75      0.69 o
  -3  -8  10        4.12        4.75      1.05 o
  -2  -8  10        2.18        3.13      0.69 o
  -1  -8  10        0.07        0.31      0.45 o
   0  -8  10        0.50        0.44      0.61 o
   1  -8  10       54.15       50.61      2.49 o
   2  -8  10        1.58        1.70      0.75 o
   3  -8  10        3.87        3.93      1.84 o
   4  -8  10       11.27       12.29      1.27 o
  -4  -7  10        1.14        2.33      0.81 o
  -3  -7  10        6.16       10.12      2.50 o
  -2  -7  10       43.33       39.42      1.72 o
  -1  -7  10        4.19        5.34      1.11 o
   0  -7  10        1.28        0.11      0.37 o
   1  -7  10      127.61      131.36      4.36 o
   2  -7  10       19.22       15.35      1.28 o
   3  -7  10      113.29      113.11      4.12 o
   4  -7  10       11.50       10.20      2.42 o
  -4  -6  10        8.79       11.00      1.33 o
  -3  -6  10       15.29       14.48      1.63 o
  -2  -6  10        0.04        0.34      0.51 o
  -1  -6  10       13.43       13.09      0.93 o
   0  -6  10       11.93       10.08      0.83 o
   1  -6  10        0.76        1.43      0.66 o
   2  -6  10        1.73        3.78      0.79 o
   3  -6  10        4.28        2.84      0.87 o
   4  -6  10       23.38       25.46      1.74 o
  -5  -5  10        0.01        0.16      0.68 o
  -4  -5  10        0.00        0.57      0.66 o
  -3  -5  10        0.15        0.30      0.42 o
  -2  -5  10        3.57        3.06      0.60 o
  -1  -5  10        0.40        0.21      0.39 o
   0  -5  10       95.15       95.93      2.68 o
   1  -5  10       24.90       24.97      1.62 o
   2  -5  10      191.83      173.17      5.16 o
   3  -5  10       70.29       56.72      2.55 o
   4  -5  10        1.24        0.91      0.63 o
   5  -5  10        0.01        2.52      1.13 o
  -5  -4  10       12.14       13.55      1.57 o
  -4  -4  10       23.25       22.06      1.30 o
  -3  -4  10        2.63        3.12      0.58 o
  -2  -4  10        2.26        2.68      0.59 o
  -1  -4  10       28.91       30.18      1.32 o
   0  -4  10       42.92       45.73      2.06 o
   1  -4  10        6.42        5.73      0.72 o
   2  -4  10      139.15      137.36      4.29 o
   3  -4  10       63.95       56.73      6.66 o
   4  -4  10       12.72       11.03      1.15 o
   5  -4  10        2.16        1.68      1.16 o
  -5  -3  10        8.15        7.32      1.17 o
  -4  -3  10       22.59       21.19      1.21 o
  -3  -3  10      126.01      122.45      5.89 o
  -2  -3  10       30.55       28.11      1.29 o
  -1  -3  10        0.30       -0.19      0.33 o
   0  -3  10        3.96        3.56      0.58 o
   1  -3  10       98.81       94.05      2.53 o
   2  -3  10        6.71        7.84      0.97 o
   3  -3  10        0.17        0.32      0.48 o
   4  -3  10        5.24        6.34      1.01 o
   5  -3  10        9.63       10.97      2.18 o
  -5  -2  10        0.87        0.34      0.63 o
  -4  -2  10        4.52        4.59      0.72 o
  -3  -2  10        0.05        0.31      0.42 o
  -2  -2  10        1.73        1.69      0.55 o
  -1  -2  10        1.36        0.65      0.40 o
   0  -2  10      112.60      115.95      3.34 o
   1  -2  10        3.10        4.36      1.32 o
   2  -2  10      366.35      376.20      9.32 o
   3  -2  10       38.67       39.75      1.92 o
   4  -2  10       28.25       28.11      2.60 o
   5  -2  10        3.96        3.49      1.45 o
  -5  -1  10        0.00        0.34      0.62 o
  -4  -1  10        4.10        3.48      0.84 o
  -3  -1  10      446.36      479.31      9.66 o
  -2  -1  10       89.02       87.89      3.16 o
  -1  -1  10      218.76      231.13      4.99 o
   0  -1  10      213.20      234.75      5.07 o
   1  -1  10       16.12       17.89      1.09 o
   2  -1  10       34.78       38.36      1.47 o
   3  -1  10       10.05        9.86      1.00 o
   4  -1  10        1.85        1.08      0.99 o
   5  -1  10        6.30        5.28      1.79 o
  -6   0  10        5.36        9.82      1.76 o
  -5   0  10        6.70        7.66      1.18 o
  -4   0  10        7.90       10.08      1.17 o
  -3   0  10       35.63       34.57      2.71 o
  -2   0  10        8.77        8.44      0.69 o
  -1   0  10      151.22      126.17      5.62 o
   0   0  10       47.27       41.77      2.14 o
   1   0  10        2.06        2.47      0.52 o
   2   0  10       16.93       16.85      0.99 o
   3   0  10        3.47        4.48      1.25 o
   4   0  10       16.58       17.80      2.18 o
   5   0  10        0.01        1.13      1.15 o
  -6   1  10        5.47        7.73      1.70 o
  -5   1  10       10.90       10.48      1.46 o
  -4   1  10        0.79       -0.37      1.20 o
  -3   1  10        5.41        6.06      1.17 o
  -2   1  10        8.42        8.14      1.13 o
  -1   1  10        1.30        0.60      0.54 o
   0   1  10      108.74      113.52      2.79 o
   1   1  10       28.30       23.71      1.08 o
   2   1  10        0.16        0.44      0.38 o
   3   1  10        1.89        4.37      0.84 o
   4   1  10        0.50        0.70      0.93 o
   5   1  10       17.56       25.16      2.82 o
  -6   2  10        0.25        1.73      1.12 o
  -5   2  10        0.62       -0.16      0.58 o
  -4   2  10        8.09        7.64      1.15 o
  -3   2  10        1.35        0.63      1.01 o
  -2   2  10      189.51      179.77     10.68 o
  -1   2  10      716.54      743.93     17.57 o
   0   2  10        9.47        8.47      0.91 o
   1   2  10       24.71       22.56      1.06 o
   2   2  10        2.62        2.86      0.89 o
   3   2  10        0.99        1.72      1.04 o
   4   2  10        0.06        0.91      1.10 o
  -5   3  10        4.24        3.71      0.99 o
  -4   3  10        3.35        2.42      0.77 o
  -3   3  10        0.06        0.56      0.52 o
  -2   3  10       13.79       13.39      1.22 o
  -1   3  10        1.70        2.40      0.69 o
   0   3  10        8.50        7.15      0.91 o
   1   3  10        7.72        7.84      0.86 o
   2   3  10        0.99        0.73      0.56 o
   3   3  10        0.12        0.46      0.58 o
   4   3  10        1.12        2.21      1.15 o
  -5   4  10        4.94        4.03      1.41 o
  -4   4  10       36.73       36.97      4.52 o
  -3   4  10        4.57        5.71      0.99 o
  -2   4  10       96.30       84.49      3.15 o
  -1   4  10      614.93      649.26     15.62 o
   0   4  10      376.81      377.59      9.57 o
   1   4  10       74.97       71.82      4.25 o
   2   4  10       61.48       57.11      3.78 o
   3   4  10        1.03        1.84      1.22 o
   4   4  10        0.09        1.35      1.14 o
  -5   5  10        3.06        6.25      1.68 o
  -4   5  10        0.00        0.35      0.59 o
  -3   5  10      170.53      162.63      5.17 o
  -2   5  10       31.22       27.57      1.68 o
  -1   5  10      369.09      362.05      9.40 o
   0   5  10        8.20        7.13      0.90 o
   1   5  10       80.19       73.06      4.47 o
   2   5  10        0.01       -0.50      0.62 o
   3   5  10        0.84        1.51      0.98 o
  -5   6  10        3.17        5.52      1.58 o
  -4   6  10        6.02        7.76      1.87 o
  -3   6  10        2.85        2.20      0.73 o
  -2   6  10       86.95       85.16      3.27 o
  -1   6  10      116.10      113.32      3.89 o
   0   6  10       10.27        8.45      1.94 o
   1   6  10        8.15        8.37      1.89 o
   2   6  10        0.51        1.17      0.93 o
   3   6  10        3.35        5.39      1.49 o
  -4   7  10        0.10        0.70      0.70 o
  -3   7  10        1.24        2.98      0.99 o
  -2   7  10        1.73        2.23      0.77 o
  -1   7  10        1.19        0.96      1.12 o
   0   7  10        3.78        4.46      1.57 o
   1   7  10       51.72       52.30      3.93 o
   2   7  10        2.91        6.92      1.68 o
  -4   8  10        5.58        4.11      1.23 o
  -3   8  10        0.10        0.61      0.65 o
  -2   8  10        4.88        6.39      1.12 o
  -1   8  10        0.15        0.67      1.21 o
   0   8  10        7.47       11.48      2.08 o
   1   8  10       16.83       14.70      2.18 o
  -2   9  10        3.55        6.94      1.94 o
  -1   9  10        3.00        5.13      1.83 o
   0   9  10        3.70        6.61      2.01 o
   0 -10  11        1.16        1.78      0.79 o
   1 -10  11        1.11        0.65      2.42 o
  -2  -9  11        2.98        5.58      1.40 o
  -1  -9  11        3.05        4.27      0.80 o
   0  -9  11       19.92       15.04      2.16 o
   1  -9  11        0.52       -0.11      1.34 o
   2  -9  11       27.24       30.74      2.06 o
   3  -9  11        0.29        1.05      1.33 o
  -3  -8  11        4.41        5.40      1.04 o
  -2  -8  11        2.54        3.31      0.67 o
  -1  -8  11        4.68        5.21      0.82 o
   0  -8  11        5.46        7.28      1.53 o
   1  -8  11        3.02        3.10      0.85 o
   2  -8  11        4.97        4.10      0.99 o
   3  -8  11        3.32        3.10      1.53 o
  -3  -7  11        2.36        2.72      1.71 o
  -2  -7  11       48.79       49.28      1.97 o
  -1  -7  11       18.70       14.95      1.06 o
   0  -7  11        0.03        0.04      0.37 o
   1  -7  11       29.01       29.84      1.88 o
   2  -7  11       34.72       34.79      2.03 o
   3  -7  11        5.16        6.96      1.10 o
   4  -7  11        2.80        5.02      1.20 o
  -4  -6  11       14.07       16.28      1.48 o
  -3  -6  11        0.41        0.49      0.43 o
  -2  -6  11        1.06        1.30      0.63 o
  -1  -6  11       38.24       37.27      1.80 o
   0  -6  11        9.74        8.97      0.83 o
   1  -6  11       11.36       11.59      1.22 o
   2  -6  11        4.11        4.63      0.91 o
   3  -6  11       84.80       77.06      3.18 o
   4  -6  11        2.83        2.01      0.74 o
  -4  -5  11       22.22       22.32      2.03 o
  -3  -5  11       10.46       10.86      0.93 o
  -2  -5  11       19.33       17.20      1.93 o
  -1  -5  11       28.84       29.24      1.38 o
   0  -5  11       51.76       52.63      1.87 o
   1  -5  11       37.86       38.94      2.78 o
   2  -5  11       69.49       70.58      2.87 o
   3  -5  11        0.52        0.41      0.56 o
   4  -5  11        4.13        5.02      1.36 o
  -5  -4  11        1.07        2.63      0.88 o
  -4  -4  11        9.77       11.10      1.02 o
  -3  -4  11        5.02        4.60      0.80 o
  -2  -4  11       11.63       13.12      1.06 o
  -1  -4  11       43.06       41.43      1.62 o
   0  -4  11       14.20       14.68      0.96 o
   1  -4  11       90.57       92.53      2.90 o
   2  -4  11      104.42      108.17      3.71 o
   3  -4  11       37.26       36.47      1.97 o
   4  -4  11        0.93        1.46      1.80 o
  -5  -3  11        6.26        8.18      1.94 o
  -4  -3  11        0.08        0.41      0.47 o
  -3  -3  11        4.63        4.68      0.70 o
  -2  -3  11      157.12      156.22      3.88 o
  -1  -3  11      103.73       97.93      2.93 o
   0  -3  11       31.08       29.88      2.22 o
   1  -3  11       28.31       26.12      1.24 o
   2  -3  11      163.72      155.88      4.72 o
   3  -3  11        5.40        7.35      0.99 o
   4  -3  11        0.00        1.74      1.09 o
   5  -3  11       12.87       13.39      2.03 o
  -5  -2  11       23.76       27.44      1.85 o
  -4  -2  11        7.89        7.11      1.16 o
  -3  -2  11      206.92      199.63      4.72 o
  -2  -2  11       76.52       72.32      2.22 o
  -1  -2  11       50.76       50.75      1.75 o
   0  -2  11       71.11       73.07      5.78 o
   1  -2  11        1.93        3.59      0.73 o
   2  -2  11        0.06        0.30      0.53 o
   3  -2  11        4.02        5.23      0.90 o
   4  -2  11       34.87       28.94      2.70 o
   5  -2  11        0.01        0.97      1.07 o
  -5  -1  11        3.00        2.56      1.18 o
  -4  -1  11       18.61       18.53      1.48 o
  -3  -1  11       69.35       65.43      3.38 o
  -2  -1  11        4.00        5.55      0.69 o
  -1  -1  11       36.15       33.55      1.34 o
   0  -1  11        4.16        4.78      0.62 o
   1  -1  11       26.52       22.94      1.15 o
   2  -1  11       10.10        9.98      0.83 o
   3  -1  11        0.01       -0.49      0.59 o
   4  -1  11        5.19        5.07      1.54 o
   5  -1  11        3.95        4.14      1.55 o
  -5   0  11        3.50        5.23      1.05 o
  -4   0  11       24.52       23.14      1.64 o
  -3   0  11       87.09       91.76      3.45 o
  -2   0  11       63.96       60.94      7.41 o
  -1   0  11      162.63      152.23      3.60 o
   0   0  11       66.83       62.79      1.93 o
   1   0  11        1.00        0.83      0.43 o
   2   0  11        9.49       11.93      0.91 o
   3   0  11        0.05        0.72      0.86 o
   4   0  11        0.90        1.21      0.95 o
  -5   1  11       21.78       25.51      1.79 o
  -4   1  11       61.87       64.82      4.56 o
  -3   1  11        5.56        8.15      1.15 o
  -2   1  11      244.43      248.30      6.94 o
  -1   1  11        3.04        2.45      1.09 o
   0   1  11      121.24      118.08      3.80 o
   1   1  11        1.09        1.67      0.48 o
   2   1  11        4.53        4.16      0.82 o
   3   1  11        0.34       -0.14      0.74 o
   4   1  11        1.50        1.56      1.13 o
  -5   2  11        3.89        4.82      1.05 o
  -4   2  11        0.80        1.26      0.74 o
  -3   2  11        0.21        0.57      0.58 o
  -2   2  11       33.98       31.77      1.81 o
  -1   2  11        1.03        2.15      0.69 o
   0   2  11       35.25       35.19      2.84 o
   1   2  11        4.57        4.78      0.86 o
   2   2  11       18.52       13.85      1.17 o
   3   2  11        1.70        2.50      1.01 o
   4   2  11        5.69       11.77      1.94 o
  -5   3  11        5.86       10.19      1.30 o
  -4   3  11       35.62       27.95      2.52 o
  -3   3  11       64.08       48.67      2.63 o
  -2   3  11      297.30      289.85      7.89 o
  -1   3  11      246.03      232.65      6.49 o
   0   3  11      125.82      129.14      7.02 o
   1   3  11       37.98       44.04      3.18 o
   2   3  11        0.02        2.45      0.98 o
   3   3  11       21.23       21.98      1.61 o
   4   3  11        2.81        1.28      1.11 o
  -5   4  11        1.06        3.04      0.91 o
  -4   4  11       18.13       14.82      1.65 o
  -3   4  11        2.92        5.27      1.08 o
  -2   4  11        0.70        1.30      0.58 o
  -1   4  11        1.15        1.73      0.67 o
   0   4  11       24.92       22.81      1.48 o
   1   4  11        5.76        6.77      1.64 o
   2   4  11        8.21        7.35      1.61 o
   3   4  11        2.07        3.94      1.39 o
  -5   5  11        7.20        7.45      1.84 o
  -4   5  11        1.44        0.97      0.57 o
  -3   5  11        2.24        2.35      0.75 o
  -2   5  11       63.39       61.55      2.70 o
  -1   5  11       80.98       82.39      3.15 o
   0   5  11       40.89       52.37      3.74 o
   1   5  11        4.17        2.15      1.13 o
   2   5  11        4.25        8.77      1.93 o
   3   5  11        0.74        0.90      1.03 o
  -4   6  11        0.04        0.96      0.61 o
  -3   6  11        2.48        3.16      0.89 o
  -2   6  11       10.81        9.64      1.13 o
  -1   6  11       50.74       52.26      2.42 o
   0   6  11        3.40        5.75      1.58 o
   1   6  11       10.45       10.80      1.69 o
   2   6  11        2.04        4.83      1.48 o
  -4   7  11       17.07       24.63      1.87 o
  -3   7  11        2.48        2.55      0.82 o
  -2   7  11        5.46        6.90      1.17 o
  -1   7  11       20.61       22.08      2.66 o
   0   7  11       14.35       19.11      2.49 o
   1   7  11       29.17       27.57      2.87 o
   2   7  11        0.80        3.40      1.24 o
  -3   8  11        0.05        1.36      0.72 o
  -2   8  11        4.11        6.11      1.08 o
  -1   8  11        6.01        6.27      1.95 o
   0   8  11        1.14       -0.42      1.11 o
  -1  -9  12        1.10        1.25      0.61 o
   0  -9  12        2.89        2.42      0.95 o
   1  -9  12       31.35       24.39      1.86 o
   2  -9  12       11.55       11.37      1.40 o
  -2  -8  12        0.84        0.07      0.48 o
  -1  -8  12        3.03        4.12      0.88 o
   0  -8  12        3.93        3.94      1.05 o
   1  -8  12        0.62        0.56      0.77 o
   2  -8  12        4.74        5.02      1.04 o
   3  -8  12        0.93        1.41      0.88 o
  -3  -7  12        0.38        1.32      0.63 o
  -2  -7  12       10.51       12.17      1.31 o
  -1  -7  12        0.01        0.06      0.44 o
   0  -7  12        1.58        1.25      0.72 o
   1  -7  12       98.56       92.37      3.61 o
   2  -7  12        0.05        0.15      0.54 o
   3  -7  12       18.12       20.82      3.44 o
  -4  -6  12        0.26        0.92      0.97 o
  -3  -6  12        0.24        0.96      0.71 o
  -2  -6  12        6.98        8.22      1.24 o
  -1  -6  12        0.75        1.13      0.51 o
   0  -6  12        4.65        6.13      1.02 o
   1  -6  12        0.47       -0.25      0.57 o
   2  -6  12        1.47        3.28      0.94 o
   3  -6  12        0.55        0.46      0.72 o
   4  -6  12       31.61       29.44      4.48 o
  -4  -5  12        0.28        1.10      0.72 o
  -3  -5  12        0.14       -0.05      0.40 o
  -2  -5  12        0.07       -0.34      0.39 o
  -1  -5  12       42.36       41.35      1.69 o
   0  -5  12        1.18        0.88      0.63 o
   1  -5  12      155.84      144.75      4.63 o
   2  -5  12       90.79       87.51      3.35 o
   3  -5  12        0.03        1.00      0.66 o
   4  -5  12       16.11       20.43      2.61 o
  -4  -4  12        2.07        2.26      0.67 o
  -3  -4  12        0.26        0.85      0.48 o
  -2  -4  12       98.62      100.31      2.94 o
  -1  -4  12       62.45       61.98      2.23 o
   0  -4  12      106.20      104.93      2.92 o
   1  -4  12       55.69       58.87      3.77 o
   2  -4  12       38.18       33.60      1.87 o
   3  -4  12        3.54        2.69      1.45 o
   4  -4  12        5.98        6.09      1.11 o
  -5  -3  12        7.32        9.07      2.18 o
  -4  -3  12        0.39        0.38      0.66 o
  -3  -3  12       25.04       24.08      1.28 o
  -2  -3  12       67.65       65.64      2.20 o
  -1  -3  12        0.17       -0.01      0.49 o
   0  -3  12       24.24       22.32      1.42 o
   1  -3  12       51.38       46.18      1.70 o
   2  -3  12        0.10        1.43      0.62 o
   3  -3  12       12.28        9.88      1.10 o
   4  -3  12        7.64        9.73      1.91 o
  -5  -2  12        0.12        1.87      0.81 o
  -4  -2  12        1.45        2.89      0.90 o
  -3  -2  12        7.86        6.54      1.10 o
  -2  -2  12      151.95      143.67      6.78 o
  -1  -2  12        6.14        7.28      0.77 o
   0  -2  12       63.27       61.33      3.34 o
   1  -2  12       89.13       80.25      2.91 o
   2  -2  12        0.77        1.24      0.60 o
   3  -2  12        1.05        2.45      0.76 o
   4  -2  12       15.40       16.11      2.05 o
  -5  -1  12        4.39        3.35      0.95 o
  -4  -1  12        2.16        1.18      1.01 o
  -3  -1  12       43.23       45.49      2.87 o
  -2  -1  12      254.50      267.20      7.47 o
  -1  -1  12        0.65        1.41      0.48 o
   0  -1  12        3.66        4.58      0.68 o
   1  -1  12        3.79        4.36      0.91 o
   2  -1  12        0.65        0.26      0.41 o
   3  -1  12        2.03        5.68      1.42 o
   4  -1  12        0.71        3.82      1.35 o
  -5   0  12       21.50       27.64      1.93 o
  -4   0  12        1.89        3.69      0.92 o
  -3   0  12       44.07       47.87      2.42 o
  -2   0  12       83.65       78.52      3.07 o
  -1   0  12        1.20        1.61      0.64 o
   0   0  12       15.94       17.31      0.98 o
   1   0  12        1.12        0.53      0.43 o
   2   0  12        9.56        9.04      0.81 o
   3   0  12        0.98        2.67      1.04 o
   4   0  12        0.29        1.28      1.12 o
  -5   1  12        2.85        3.44      0.93 o
  -4   1  12        0.51        0.38      0.74 o
  -3   1  12      109.98       99.65      6.50 o
  -2   1  12       78.30       79.67      3.17 o
  -1   1  12       33.84       27.91      2.69 o
   0   1  12      125.45      124.68      6.66 o
   1   1  12        0.25        0.39      0.40 o
   2   1  12       30.72       26.03      1.96 o
   3   1  12       14.00       16.73      1.91 o
   4   1  12        1.49        3.25      1.28 o
  -5   2  12        2.62        0.53      0.78 o
  -4   2  12       23.57       25.18      3.28 o
  -3   2  12       27.52       18.34      2.31 o
  -2   2  12       43.58       52.10      2.43 o
  -1   2  12        4.88        4.59      1.34 o
   0   2  12       18.28       18.94      1.36 o
   1   2  12       19.66       18.21      2.18 o
   2   2  12        0.04        1.86      0.95 o
   3   2  12        3.88        3.27      1.29 o
   4   2  12        4.02        6.02      1.65 o
  -5   3  12        1.31        1.05      0.78 o
  -4   3  12        2.61        2.84      0.91 o
  -3   3  12       32.08       29.68      1.90 o
  -2   3  12       53.77       55.73      2.55 o
  -1   3  12      101.85      100.38      3.55 o
   0   3  12       65.44       59.95      2.50 o
   1   3  12       30.34       23.97      2.37 o
   2   3  12       39.77       30.47      2.75 o
   3   3  12        1.00        3.62      1.28 o
  -5   4  12        1.06        0.34      0.83 o
  -4   4  12       17.46       13.53      1.77 o
  -3   4  12       16.34       10.78      1.22 o
  -2   4  12        8.68        9.12      1.12 o
  -1   4  12       12.51       11.38      1.14 o
   0   4  12       39.79       40.78      2.00 o
   1   4  12       92.01       92.26      5.32 o
   2   4  12       26.92       21.95      2.37 o
   3   4  12       12.81       19.79      2.34 o
  -4   5  12        0.20        0.14      0.59 o
  -3   5  12        6.34        4.60      1.51 o
  -2   5  12       22.13       23.37      2.41 o
  -1   5  12        2.37        2.94      0.76 o
   0   5  12       61.94       53.70      3.87 o
   1   5  12        1.02        1.27      1.07 o
   2   5  12       13.60       14.07      2.02 o
  -4   6  12        0.00       -0.53      0.62 o
  -3   6  12        4.65        4.55      1.74 o
  -2   6  12        2.34        3.18      0.81 o
  -1   6  12       41.49       47.61      5.03 o
   0   6  12        7.29        8.13      1.90 o
   1   6  12        0.79        2.62      1.12 o
   2   6  12        0.12        2.00      1.12 o
  -3   7  12       26.09       31.95      2.10 o
  -2   7  12        0.23        1.23      0.67 o
  -1   7  12       23.00       22.06      2.78 o
   0   7  12        0.00        0.46      1.24 o
   1   7  12       27.97       33.80      3.29 o
  -2   8  12        2.61        3.26      1.92 o
  -1   8  12        4.75        5.20      1.90 o
   0  -9  13        9.04       11.75      1.52 o
   1  -9  13        5.33        4.62      1.15 o
  -2  -8  13        3.94        3.55      0.74 o
  -1  -8  13       21.72       22.63      1.58 o
   0  -8  13       31.39       30.68      3.08 o
   1  -8  13        3.97        4.17      1.40 o
   2  -8  13        7.98        8.96      1.41 o
  -3  -7  13        0.08        1.45      1.10 o
  -2  -7  13        0.33        0.36      0.57 o
  -1  -7  13        4.34        4.66      0.81 o
   0  -7  13        1.08        1.92      0.84 o
   1  -7  13        9.19        9.75      2.05 o
   2  -7  13       17.91       22.61      1.73 o
   3  -7  13        4.61        6.65      2.11 o
  -3  -6  13        2.82        3.02      0.89 o
  -2  -6  13       72.25       67.16      2.43 o
  -1  -6  13       64.13       63.08      2.35 o
   0  -6  13       28.72       25.40      1.35 o
   1  -6  13       39.43       38.13      3.10 o
   2  -6  13       35.52       35.11      2.07 o
   3  -6  13        3.14        5.28      1.02 o
  -4  -5  13        0.03        1.43      0.66 o
  -3  -5  13        7.52       10.23      0.92 o
  -2  -5  13        4.31        4.50      0.76 o
  -1  -5  13        7.14        8.32      1.38 o
   0  -5  13        1.83        2.95      0.64 o
   1  -5  13        3.30        2.98      0.81 o
   2  -5  13        0.51        0.60      0.60 o
   3  -5  13        0.87        2.21      0.92 o
   4  -5  13        0.03        0.16      0.71 o
  -4  -4  13        0.54        0.57      0.73 o
  -3  -4  13        0.18        1.20      0.51 o
  -2  -4  13      134.23      134.27      3.66 o
  -1  -4  13       12.67       11.26      0.95 o
   0  -4  13       44.33       41.88      2.44 o
   1  -4  13       18.10       18.95      1.83 o
   2  -4  13        4.10        6.19      1.04 o
   3  -4  13        5.49        7.29      1.17 o
   4  -4  13        4.14        2.85      1.34 o
  -4  -3  13        0.87        0.81      0.75 o
  -3  -3  13       23.20       23.51      1.74 o
  -2  -3  13      147.67      152.99      3.98 o
  -1  -3  13        5.31        6.00      0.80 o
   0  -3  13      147.53      156.23      6.20 o
   1  -3  13        1.82        1.38      0.48 o
   2  -3  13        0.07        1.23      0.62 o
   3  -3  13       28.87       29.95      2.23 o
   4  -3  13        0.07        2.10      1.10 o
  -5  -2  13       11.92       13.63      1.98 o
  -4  -2  13       11.33       11.03      1.41 o
  -3  -2  13       73.44       74.64      6.86 o
  -2  -2  13       48.38       44.99      2.28 o
  -1  -2  13        0.29        0.68      0.43 o
   0  -2  13       23.57       25.54      1.28 o
   1  -2  13       52.06       53.58      2.43 o
   2  -2  13       18.52       17.02      1.44 o
   3  -2  13        1.85        1.66      1.04 o
   4  -2  13        7.45        7.55      1.78 o
  -5  -1  13        0.56        2.01      0.94 o
  -4  -1  13       12.96       12.48      1.39 o
  -3  -1  13       17.87       17.27      1.55 o
  -2  -1  13        0.21        0.32      0.70 o
  -1  -1  13        0.00        0.00      0.56 o
   0  -1  13      112.33      110.91      3.39 o
   1  -1  13        5.29        4.44      0.76 o
   2  -1  13        0.95        0.92      0.56 o
   3  -1  13        3.75        5.59      1.46 o
   4  -1  13        7.61       10.47      1.76 o
  -5   0  13        0.24        0.49      1.02 o
  -4   0  13        1.45        2.42      0.90 o
  -3   0  13       24.41       23.06      1.77 o
  -2   0  13       33.35       31.60      2.21 o
  -1   0  13       30.15       30.73      1.83 o
   0   0  13        8.91        8.41      1.08 o
   1   0  13       32.49       24.73      1.32 o
   2   0  13        0.17        0.03      0.50 o
   3   0  13        3.72        6.72      1.54 o
   4   0  13        0.28        2.88      1.24 o
  -5   1  13       22.60       24.65      1.91 o
  -4   1  13        0.92        1.38      0.83 o
  -3   1  13        8.38        8.33      1.60 o
  -2   1  13        8.12        8.55      2.17 o
  -1   1  13       20.28       19.13      1.43 o
   0   1  13       32.99       30.35      1.75 o
   1   1  13      169.69      157.72      4.88 o
   2   1  13        0.53        1.07      0.92 o
   3   1  13        4.32        5.80      1.46 o
  -5   2  13        2.48        3.05      0.96 o
  -4   2  13        0.12        0.27      0.73 o
  -3   2  13        9.83       11.62      1.28 o
  -2   2  13       29.48       29.35      2.11 o
  -1   2  13      170.25      149.41      8.11 o
   0   2  13        0.17       -0.12      0.51 o
   1   2  13      162.83      164.27      7.59 o
   2   2  13        0.24        1.02      1.02 o
  -5   3  13        3.86        4.73      1.48 o
  -4   3  13        9.15       10.53      1.45 o
  -3   3  13        8.23        8.36      1.29 o
  -2   3  13       51.02       41.67      3.16 o
  -1   3  13       30.04       27.24      1.91 o
   0   3  13       16.39       17.36      1.32 o
   1   3  13       25.20       27.27      2.66 o
   2   3  13        1.96        3.26      1.24 o
   3   3  13        0.33        0.00      1.02 o
  -4   4  13        1.26        2.00      0.77 o
  -3   4  13        0.47        1.62      0.75 o
  -2   4  13        1.56        2.77      0.85 o
  -1   4  13        2.94        2.92      0.74 o
   0   4  13        2.75        5.02      1.49 o
   1   4  13        1.00        1.22      0.95 o
   2   4  13        5.26        8.71      1.98 o
  -4   5  13        0.39        1.38      1.05 o
  -3   5  13        8.33        9.20      1.20 o
  -2   5  13        5.13        5.93      1.12 o
  -1   5  13        2.71        3.56      0.87 o
   0   5  13        3.90        4.85      1.47 o
   1   5  13        3.37        5.16      1.61 o
   2   5  13        9.23       11.13      2.35 o
  -3   6  13        0.57        1.21      0.76 o
  -2   6  13       23.10       27.89      1.89 o
  -1   6  13        0.29        0.15      1.04 o
   0   6  13        2.49        2.25      1.13 o
   1   6  13        9.28       11.10      2.30 o
  -2   7  13        0.29        1.20      0.69 o
  -1   7  13        0.72        2.03      1.55 o
   0   7  13       17.39       17.01      2.36 o
  -1  -8  14        7.13        7.96      2.46 o
   0  -8  14       20.94       18.81      1.71 o
   1  -8  14        3.64        4.86      1.21 o
  -2  -7  14       10.62       14.68      1.41 o
  -1  -7  14        5.43        7.28      1.44 o
   0  -7  14        8.61        9.47      1.39 o
   1  -7  14        6.76        6.10      1.80 o
   2  -7  14        0.57        0.01      0.82 o
  -3  -6  14        5.75        5.30      0.87 o
  -2  -6  14        0.17        0.24      0.51 o
  -1  -6  14       50.83       48.55      3.47 o
   0  -6  14        3.40        2.67      1.73 o
   1  -6  14        7.68        9.93      1.17 o
   2  -6  14       10.42        8.28      1.42 o
   3  -6  14        0.27        1.77      1.65 o
  -3  -5  14        5.10        5.08      0.78 o
  -2  -5  14        9.52        9.53      0.97 o
  -1  -5  14       24.76       26.40      1.44 o
   0  -5  14       10.36       12.28      1.55 o
   1  -5  14        0.22        0.11      0.78 o
   2  -5  14        2.33        2.15      0.78 o
   3  -5  14        0.92        0.69      0.88 o
  -4  -4  14       11.52       15.38      1.85 o
  -3  -4  14       27.70       28.33      1.95 o
  -2  -4  14        2.81        2.97      0.67 o
  -1  -4  14      112.76      113.56      3.29 o
   0  -4  14        5.89        5.34      0.84 o
   1  -4  14       30.50       28.12      2.87 o
   2  -4  14       17.59       16.18      1.43 o
   3  -4  14        2.82        3.76      0.98 o
  -4  -3  14        0.23        0.16      0.72 o
  -3  -3  14        3.74        4.18      1.00 o
  -2  -3  14       31.44       33.53      1.61 o
  -1  -3  14       57.77       55.76      2.05 o
   0  -3  14       11.23       12.87      1.11 o
   1  -3  14       86.04       80.47      4.81 o
   2  -3  14        0.91        2.50      0.78 o
   3  -3  14        3.95        5.09      1.04 o
  -4  -2  14        1.16        1.28      0.82 o
  -3  -2  14       78.25       80.24      3.42 o
  -2  -2  14       23.08       22.07      2.88 o
  -1  -2  14        0.62        2.38      2.24 o
   0  -2  14       15.57       15.04      1.02 o
   1  -2  14        0.00        0.32      0.43 o
   2  -2  14       21.35       16.57      1.38 o
   3  -2  14        5.71        7.65      1.75 o
  -4  -1  14        7.68        7.51      1.56 o
  -3  -1  14       93.69       93.81      3.79 o
  -2  -1  14       42.46       40.92      2.27 o
  -1  -1  14        0.22        0.96      0.62 o
   0  -1  14       35.71       36.51      2.03 o
   1  -1  14       14.01       13.25      0.95 o
   2  -1  14        1.58        1.98      1.17 o
   3  -1  14        0.03        0.79      0.95 o
  -4   0  14        1.05        0.98      0.88 o
  -3   0  14        2.16        3.74      1.11 o
  -2   0  14      153.10      156.07      7.83 o
  -1   0  14        4.18        5.55      1.02 o
   0   0  14       27.31       24.25      1.63 o
   1   0  14        3.75        4.80      1.04 o
   3   0  14        5.40        6.01      1.60 o
  -4   1  14        0.91        1.90      0.93 o
  -3   1  14       11.02       11.69      1.35 o
  -2   1  14       78.41       76.02      3.21 o
  -1   1  14        2.33        2.31      0.72 o
   0   1  14       71.29       65.52      2.80 o
   1   1  14        1.03       -0.09      0.54 o
   2   1  14       25.80       30.50      2.72 o
  -4   2  14        1.72        2.03      2.11 o
  -3   2  14        5.66        4.79      1.02 o
  -2   2  14       42.67       35.69      2.11 o
  -1   2  14        0.35        1.09      0.59 o
   0   2  14       10.51        8.25      1.08 o
   1   2  14       22.80       20.70      2.33 o
   2   2  14        8.71        7.82      1.77 o
  -4   3  14       12.80       14.57      2.92 o
  -3   3  14        2.80        3.86      0.95 o
  -2   3  14        0.29        0.23      0.71 o
  -1   3  14        0.71        1.29      0.82 o
   0   3  14       63.76       57.18      3.32 o
   1   3  14        2.47        5.71      1.57 o
   2   3  14        3.70        5.39      1.48 o
  -4   4  14       23.00       27.34      1.96 o
  -3   4  14       21.62       24.76      1.82 o
  -2   4  14        9.24       10.61      1.30 o
  -1   4  14        3.74        3.08      0.81 o
   0   4  14        0.50       -0.49      0.72 o
   1   4  14        0.43        0.73      1.07 o
   2   4  14       11.91       16.86      2.21 o
  -3   5  14       30.42       35.02      2.48 o
  -2   5  14       13.59       13.47      1.37 o
  -1   5  14        0.86        1.29      0.66 o
   0   5  14        0.42        2.48      1.16 o
   1   5  14        0.82        3.30      1.23 o
  -2   6  14        5.24        4.81      1.00 o
  -1   6  14        0.42       -0.98      1.04 o
   0   6  14        4.72        8.87      2.12 o
  -1  -7  15       11.78       13.11      1.19 o
   0  -7  15        0.16        0.80      0.79 o
   1  -7  15       47.22       49.68      3.13 o
  -2  -6  15        0.18        1.05      0.59 o
  -1  -6  15        0.65        0.58      0.88 o
   0  -6  15        5.43        6.25      1.23 o
   1  -6  15        5.64        6.05      1.31 o
   2  -6  15        0.65        0.43      0.68 o
  -3  -5  15        2.18        2.42      1.99 o
  -2  -5  15       46.18       45.82      2.43 o
  -1  -5  15       84.65       90.85      2.96 o
   0  -5  15        8.09        9.01      1.18 o
   1  -5  15       10.59        9.61      1.23 o
   2  -5  15        0.16        0.64      0.69 o
  -3  -4  15        2.30        3.19      0.91 o
  -2  -4  15       37.30       38.09      1.78 o
  -1  -4  15       10.74       10.69      1.53 o
   0  -4  15        0.71        1.07      0.55 o
   1  -4  15        0.76        0.30      0.59 o
   2  -4  15        3.51        3.91      1.21 o
   3  -4  15        7.40        8.43      1.29 o
  -3  -3  15       30.66       33.74      2.17 o
  -2  -3  15       54.43       53.39      2.74 o
  -1  -3  15      177.79      188.02      5.94 o
   0  -3  15       42.20       46.19      1.90 o
   1  -3  15       30.64       30.43      1.87 o
   2  -3  15        0.18        0.41      0.59 o
   3  -3  15        1.08        1.79      0.77 o
  -4  -2  15        9.67       13.00      1.61 o
  -3  -2  15        2.23        2.38      0.84 o
  -2  -2  15       23.59       23.76      2.29 o
  -1  -2  15        7.66        7.30      1.23 o
   0  -2  15        3.78        3.76      1.14 o
   1  -2  15        6.19        8.02      0.89 o
   2  -2  15        3.81        5.70      1.07 o
   3  -2  15       10.71       14.58      2.01 o
  -4  -1  15        5.40        5.75      1.24 o
  -3  -1  15       27.71       26.27      1.92 o
  -2  -1  15        5.83        6.39      1.14 o
  -1  -1  15        4.98        5.50      1.03 o
   0  -1  15        1.61        0.83      0.64 o
   1  -1  15        5.58        5.92      1.01 o
   2  -1  15        2.34        2.17      0.76 o
   3  -1  15        4.17        5.74      1.51 o
  -4   0  15        1.31        2.91      1.06 o
  -3   0  15        0.87        1.03      0.86 o
  -2   0  15       13.91       13.10      1.73 o
  -1   0  15       16.88       20.56      1.63 o
   0   0  15        0.03        1.30      0.66 o
   1   0  15        0.16        0.09      0.80 o
  -4   1  15        3.21        3.59      1.83 o
  -3   1  15        7.41        6.73      1.21 o
  -2   1  15        5.53        5.77      1.06 o
  -1   1  15        0.94        1.20      0.98 o
   0   1  15        0.29       -0.22      0.53 o
   1   1  15       28.79       21.55      2.30 o
   2   1  15        0.69        0.94      0.99 o
  -4   2  15        0.66        0.86      0.93 o
  -3   2  15        1.13        3.11      0.89 o
  -2   2  15        2.96        5.66      1.01 o
  -1   2  15        4.92        6.20      1.07 o
   0   2  15       15.20       17.81      1.78 o
   1   2  15       14.95       15.09      2.05 o
   2   2  15       15.68       18.24      2.19 o
  -3   3  15        1.72        4.22      2.14 o
  -2   3  15        0.83        1.20      0.71 o
  -1   3  15        1.04        1.56      0.67 o
   0   3  15        6.07        5.01      0.93 o
   1   3  15        2.76        3.50      1.22 o
   2   3  15        0.31        4.73      1.63 o
  -3   4  15       26.73       34.28      2.21 o
  -2   4  15       14.27       15.01      1.48 o
  -1   4  15        0.28        2.51      0.76 o
   0   4  15       32.08       37.92      3.32 o
   1   4  15        4.00        2.72      1.26 o
  -2   5  15       14.49       18.55      1.89 o
  -1   5  15        1.32        3.03      1.26 o
   0   5  15       46.86       49.02      3.93 o
  -1  -6  16        2.66        2.58      0.76 o
   0  -6  16        0.39        0.87      0.76 o
   1  -6  16        0.99        1.26      0.72 o
  -2  -5  16        1.21        0.82      0.59 o
  -1  -5  16       26.69       28.01      2.10 o
   0  -5  16       16.46       15.12      1.45 o
   1  -5  16        4.30        4.30      1.04 o
  -2  -4  16        9.28       12.00      1.46 o
  -1  -4  16        0.76        2.12      1.45 o
   0  -4  16        8.17        8.50      0.91 o
   1  -4  16       19.25       20.03      1.81 o
   2  -4  16        0.03        1.37      0.74 o
  -3  -3  16        2.09        3.41      0.95 o
  -2  -3  16        0.66        2.41      1.12 o
  -1  -3  16        1.75        3.36      1.48 o
   0  -3  16        2.00        2.63      1.22 o
   1  -3  16        1.40        1.89      0.72 o
   2  -3  16        6.06        9.03      1.32 o
  -3  -2  16       41.23       40.78      2.48 o
  -2  -2  16        6.95       10.57      1.62 o
  -1  -2  16       15.74       18.74      1.62 o
   0  -2  16       14.38       14.49      1.37 o
   1  -2  16        4.18        3.34      1.37 o
   2  -2  16        2.01        2.27      0.82 o
  -3  -1  16        0.21        0.98      1.81 o
  -2  -1  16        0.76        1.62      0.72 o
  -1  -1  16       29.54       30.72      3.16 o
   0  -1  16       12.36       15.81      1.43 o
   1  -1  16       18.75       20.87      1.63 o
  -3   0  16       12.48       14.58      1.60 o
  -2   0  16       15.31       16.75      1.59 o
  -1   0  16        2.34        3.46      0.92 o
   0   0  16       46.40       36.14      2.41 o
   1   0  16       16.21       16.22      1.95 o
  -3   1  16        5.32        6.94      1.21 o
  -2   1  16       17.74       18.72      1.57 o
  -1   1  16        5.09        5.56      1.34 o
   0   1  16        2.31        2.11      0.86 o
   1   1  16       10.97       12.88      1.90 o
  -3   2  16        2.10        3.91      1.01 o
  -2   2  16        1.29        3.22      0.87 o
  -1   2  16        7.43        9.72      1.28 o
   0   2  16        4.80        5.14      1.00 o
   1   2  16        1.36        1.30      1.02 o
  -3   3  16        1.77        0.70      1.30 o
  -2   3  16        0.34        0.99      0.74 o
  -1   3  16        2.86        5.17      1.37 o
   0   3  16        5.02        9.77      2.07 o
   1   3  16        0.15        0.27      1.04 o
  -2   4  16        0.19        1.71      0.81 o
  -1   4  16        7.04        8.17      1.13 o
   0   4  16       18.60       21.67      2.62 o
   0  -5  17        0.00        0.55      0.94 o
  -1  -4  17        0.04       -0.17      0.60 o
   0  -4  17        6.78        5.59      1.66 o
   1  -4  17        0.03        1.29      0.73 o
  -2  -3  17        2.05        2.18      0.85 o
  -1  -3  17        4.08        8.19      1.17 o
   0  -3  17        4.25        8.16      1.95 o
   1  -3  17        6.09        8.00      1.89 o
  -2  -2  17        0.12        0.34      0.66 o
  -1  -2  17        9.24       10.66      1.38 o
   0  -2  17        0.92        1.37      0.81 o
   1  -2  17        0.42        1.52      1.12 o
  -2  -1  17        0.02        0.81      0.71 o
  -1  -1  17        0.06        0.15      0.55 o
   0  -1  17        0.32        0.94      0.64 o
   1  -1  17        2.16        5.44      1.47 o
  -2   0  17        0.30        2.38      0.77 o
  -1   0  17       12.05       15.41      1.65 o
   0   0  17        3.03        4.56      0.99 o
   1   0  17       22.98       30.05      1.97 o
  -2   1  17        3.79        5.89      2.12 o
  -1   1  17        2.19        1.77      0.96 o
   0   1  17        0.43        0.88      0.80 o
   1   1  17       21.48       23.96      2.62 o
  -2   2  17        0.02        0.99      0.63 o
  -1   2  17        6.26       10.91      1.44 o
   0   2  17        0.03        0.68      0.64 o
 
